# Supplementary material for: Emergence and Phylodynamics of Influenza D Virus in Northeast China Reveal Sporadic Detection and Predominance of the D/Yamagata/2019 Lineage in Cattle
Source: Viruses. 2026 Jan 9;18(1):93. doi: 10.3390/v18010093 (PMC12846649; doi:10.3390/v18010093)
Supplement: Supplementary file 1 [file viruses-18-00093-s001.zip]

Archive with 1 entries (1 files):
- viruses-4009204-Table S1.xlsx
