# Supplementary material for: Emergence and Phylodynamics of Influenza D Virus in Northeast China Reveal Sporadic Detection and Predominance of the D/Yamagata/2019 Lineage in Cattle
Source: Viruses. 2026 Jan 9;18(1):93. doi: 10.3390/v18010093 (PMC12846649; doi:10.3390/v18010093)
Supplement: Supplementary file 1 [file viruses-18-00093-s001.zip › viruses-4009204-Table S1.xlsx]

## Sheet: idvhefroot
Table S1 Supplementary Material: Metadata for 231 non-redundant IDV HEF sequences used in phylogenetic analysis, including collection year, location, host, strain designation, GenBank accession numbers, and sequences
id	strain	lineages	length	Year	country	host	Sequence
KF425669	D/bovine/Minnesota/729/2013	D/OK	1995	2013	USA	bovine	atgaagactgagccaatgactggattcacaaacgtgaccaaaggtgctagtgtcatcaaccaaaaagactggattggattcggagattcaagaacagacttgactaatgatcagtttccagcgtcttcagatgttccattggcagtggcgaagaagtttcggtcattgtcaggggcttcgttgatgttgtcagcttttgggcctcctggcaaggttgactacctctatcaaggatgtgggaaggaaaaagtattttatgaaggggtaaactggtcccctgaggcaggaattgattgctttggatcaaactggactcagacaaagaaggacttctattctaggatatatgaagctgctagaggcagcacatgcatgactcttttaaattctcttgacacc…
KF425662	D/bovine/Oklahoma/660/2013	D/660	2049	2013	USA	bovine	atgaaaactgagccaatgactggattcacaaatgtgaccaaaggtgctagtgtcatcaaccaaaaagactgggttggattcggagattcaaggacagacttgactaatgctcagtttccagcgtcttcagatgtcccattggcagtggcaaaaaagtttaggtcattgtcaggggcttcgttaatgttgtcagcttttgggcctcctggcaaggttgattacctttatcaaggatgcgggaaagaaaaagtgttttatgaaggggtaaactggtcccctgaggcaggaattgattgctttgggtcaaactggactcagacaaagaaggacttctattcgaggatatatgaagctgctagaggcagcacatgcatgacccttgtaaattctctggacacc…
KF425655	D/bovine/Minnesota/628/2013	D/OK	2049	2013	USA	bovine	atgaagactgagccaatgactggattcacaaacgtgaccaaaggtgctagtgtcatcaaccaaaaagactggattggattcggagattcaagaacagacttgactaatgatcagtttccagcgtcttcagatgttccattggcagtggcgaagaagtttcggtcattgtcaggggcttcgttgatgttgtcagcttttgggcctcctggcaaggttgactacctctatcaaggatgtgggaaggaaaaagtattttatgaaggggtaaactggtcccctgaggcaggaattgattgctttggatcaaactggactcagacaaagaaggacttctattctaggatatatgaagctgctagaggcagcacatgcatgactcttttaaattctcttgacacc…
KM015508	D/bovine/Shandong/Y217/2014	D/OK	2049	2014	China	bovine	atgaagactgagccaatgactggattcacaaacgtgaccaaaggtgctagtgtcatcaaccaaaaagactggattggattcggagattcaagaacagacttgactaatgatcagtttccagcgtcttcagatgttccattggcagtggcaaagaagtttcggtcattgtcaggggcttcgttgatgttgtcggcttttgggcctcctggaaaggttgactacctctatcaaggatgtgggaaagaaaaagtattttatgaaggggtaaactggtcccctgaggcaggaattgattgctttggatcaaactggactcagacaaagaaggacttctattcgatgatatatgaagctgctaaaggcagcacatgcatgactcttgtaaattctcttgacatc…
KM015501	D/bovine/Shandong/Y127/2014	D/OK	2049	2014	China	bovine	atgaagactgagccaatgactggattcacaaacgtgaccaaaggtgctagtgtcatcaaccaaaaagactggattggattcggagattcaagaacagacttgactaatgatcagtttccagcgtcttcagatgttccattggcagtggcaaagaagtttcggtcattgtcaggggcttcgttgatgttgtcggcttttgggcctcctggaaaggttgactacctctatcaaggatgtgggaaagaaaaagtattttatgaaggggtaaactggtcccctgaggcaggaattgattgctttggatcaaactggactcagacaaagaaggacttctattcgatgatatatgaagctgctaaaggcagcacatgcatgactcttgtaaattctcttgacatc…
KM015494	D/bovine/Shandong/Y125/2014	D/OK	2049	2014	China	bovine	atgaagactgagccaatgactggattcacaaacgtgaccaaaggtgctagtgtcatcaaccaaaaagactggattggattcggagattcaagaacagacttgactaatgatcagtttccagcgtcttcagatgttccattggcagtggcaaagaagtttcggtcattgtcaggggcttcgttgatgttgtcggcttttgggcctcctggaaaggttgactacctctatcaaggatgtgggaaagaaaaagtattttatgaaggggtaaactggtcccctgaggcaggaattgattgctttggatcaaactggactcagacaaagaaggacttctattcgatgatatatgaagctgctataggcagcacatgcatgactcttgtaaattctcttgacatc…
KM392506	D/bovine/Kansas/11-8/2012	D/660	2049	2012	USA	bovine	atgaagactgagccaatgacgggattcacaaatgtgaccaaaggtgctagtgtcatcaaccaaaaagactgggttggattcggagattcaaggacagacttgactaatgctcagtttccagcgtcttcagatgttccattggcagtggcaaagaagtttaggtcattgtcaggggcttcgttaatgttgtcagcttttgggcctcctggcaaggttgattacctttatcaaggatgcggaaaagaaaaagtattttatgaaggggtaaactggtcccctgaggcaggaattgattgctttggatcaaactggactcagacaaagaaggacttctattcgaggatatatgaagctgctagaggcagcacatgcatgacccttgtaaattctctagacacc…
KM392499	D/bovine/Kansas/14-22/2012	D/OK	2049	2012	USA	bovine	atgaagactgagccaatgactggattcacaaacgtgaccaaaggtgctagtgtcatcaaccaaaaagactggattggattcggagattcaagaacagacttgaataatgatcagtttccagcgtcttcagatgttccattggcagtggcgaagaagtttcggtcattgtcaggggcttcgctgatgttgtcagcttttgggcctcctggcaaggttgactacctctatcaaggatgtgggaaagagaaagtattttatgaaggggtaaactggtcccctgaggcaggaattgattgctttggatcaaactggactcagacaaagaaggacttctattcgaagatatatgaagctgctagaagcagcacatgcatgactcttgtaaattctcttgacacc…
KM392492	D/bovine/Kansas/13-21/2012	D/660	2049	2012	USA	bovine	atgaagactgagccaatgactggattcacaaatgtgaccaaaggtgctagtgtcatcaaccaaaaagactgggttggattcggagattcaaggacagacttgactaatgctcagtttccagcgtcttcagatgtcccattggcagtggcaaagaagtttaggtcattgtcaggggcttcgttgatgttgtcagcttttgggcctcctggcaaggttgattacctttatcaaggatgcgggaaagaaaaagtattttatgaaggggtaaactggtcccctgaggcaggaattgattgctttggatcaaactggactcagacaaagaaggacttctattcgaggatatatgaagctgctagaggcagcacatgcatgacccttgtaaattctctagacacc…
KM392485	D/bovine/Texas/3-13/2011	D/660	2049	2011	USA	bovine	atgaagactgagccaatgactggattcacaaatgtgaccaaaggtgctagtgtcatcaaccaaaaagactgggttggattcggagattcaaggacagacttgactaatgctcagtttccagcgtcttcagatgtcccattggcagtggcaaagaagtttaggtcattgtcaggggcgtcgttgatgttgtcagcttttgggcctcctggcaagattgattacctttatcaaggatgcgggaaagaaaaagtattttatgaaggagtaaactggtcccctgaggcaggaattgattgctttggatcaaactggactcagacaaagaaggacttctattctaggatatatgaagctgctagaggcagcacatgcatgacccttgtgaattctctagacacc…
KM392478	D/bovine/Kansas/1-35/2010	D/OK	2049	2010	USA	bovine	atgaagactgagccaatgactggattcacaaacgtgaccaaaggtgctagtgtcatcaaccaaaaagactggattggattcggagattcaagaacagacttgactaatgatcagtttccagcgtcttcagatgtttcattggcagtggcgaagaagtttcggtcattgtcaggggcttcgttgatgttgtcagcttttgggcctcctggcaaggttgactacctctatcaaggatgtgggaaagaaaaagtgttttatgaaggggtaaactggtcccctgaggcaggaattgattgctttggatcaaactggactcagacaaagaaggacttctattcgaggatatatgaagctgctagaggcagcacatgcatgactcttgtaaattctcttgacacc…
KM392471	D/bovine/Nebraska/9-5/2012	D/660	2049	2012	USA	bovine	atgaagactgagccaatgactggattcacaaatgtgaccaaaggtgctagtgtcatcaaccaaaaagactgggttggattcggagattcaaggacagacttgactaatgctcagtttccagcgtcttcagatgtcccattggcagtggcaaagaagtttaggtcattgtcaggggcttcgttaatgttgtcagcttttggacctcctggcaaggttgattacctttatcaaggatgcgggaaagaaaaagtattttatgaaggggtaaactggtcccctgaggcaggaattgattgctttgggtcaaactggactcagacaaaaaaggacttctattcgaggatatatgaagctgctagaggcagcacgtgcatgacccttgtaaattctctagacacc…
LN559126	D/bovine/France/2986/2012	CA2019	1995	2012	France	bovine	atgaagactgagccaatgactggattcacaaatgtgaccaaaggtgctagtgtcatcaaccaaaaagattggattgggttcggagattcaagaacagacttgacaaatgctcagttcccagcgtcttcagatgttccattggcagtggcaaagaagtttcggtcattgtcaggggcttcgttgatgttgtctgcttttgggcctcctgacaaagttgactacctctatcaagggtgcgggaaagaaaaagtattttatgaaggggtaaactggtcccctgaggcaggaattgattgctttggatcaaactggactcagacaaagaaggacttctattcgaggatatatgaagctgctagaggcagcacatgcatgacccttgtaaattctcttgatacc…
KT592522	D/bovine/Italy/1/2014	D/OK	2049	2014	Italy	bovine	atgaagactgagccaatgattggattcacaaacgtgaccaaaggtgctagtgtcatcaaccaaaaggactggattggattcggagattcaagaacagacttgaataatgatcagtttccagcgtcttcagatgttccattggcagtggcgaagaagtttcggtcattgtcaggagcttcgttgatgttgtcagcttttgggcctcctggcaaggttgactacctctatcaaggatgtgggaaagaaaaagtattttatgaaggggtaaactggtcccctgaggcaggaattgattgctttggatcaaactggactcagacaaagaaggacttctattcgaagatatatgaagctgctagaagcagcacatgcatgactcttgtaaattctcttgacacc…
KT592526	D/bovine/Italy/46484/2015	D/OK	2044	2015	Italy	bovine	atgaagactgagccaatgactggattcacaaacgtgaccaaaggtgctagtgtcatcaaccaaaaggactggattggattcggagattcaagaacagacttgaataatgatcagtttccagcgtcttcagatgttccattggcagtggcgaagaagtttcggtcattgtcaggagcttcgttgatgttgtcagcttttgggcctcctggcaaggttgactacctctatcaaggatgtgggaaagaaaaagtattttatgaaggggtaaactggtcccctgaggcaggaattgattgctttggatcaaactggactcaaacaaagaaggacttctattcgaagatatatgaagctgctagaagcagcacatgcatgactcttgtaaattctcttgacacc…
KT592533	D/swine/Italy/199724-3/2015	D/OK	2049	2015	Italy	swine	atgaagactgagccaatgactggattcacaaacgtgaccaaaggtgctagtgtcatcaaccaaaaggactggattggattcggagattcaagaacagacttgaataatgatcagtttccagcgtcttcagatgttccattggcagtggcgaagaagtttcggtcattgtcaggagcttcgttgatgttgtcagcttttgggcctcctggcaaggttgactacctctatcaaggatgtgggaaagaaaaagtattttatgaaggggtaaactggtcccctgaggcaggaattgattgctttggatcaaactggactcaaacaaagaaggacttctattcgaagatatatgaagctgctagaagcagcacatgcatgactcttgtaaattctcttgacacc…
KT581412	D/bovine/Mississippi/C00046N/2014	D/OK	2049	2014	USA	bovine	atgaagactgagccaatgactggattcacaaacgtgaccaaaggtgctagtgtcatcaaccaaaaagactggattggattcggagattcaagaacagacttgaataatgatcagtttccagcgtcttcagatgttccattgacagtggcgaagaagtttcggtcattgtcaggggcttcgttgatgttgtcagcttttgggcctcctggcaaggttgactacctctatcaaggatgtgggaaagaaaaagtattttatgaaggggtaaactggtcccctgaggcaggaattgattgctttggatcaaactggactcaaacaaagaaggacttctattcgaagatatatgaagctgctagaagcagcacatgcatgactcttgtaaattctcttgacacc…
KT581416	D/bovine/Mississippi/C00013N/2014	D/660	2049	2014	USA	bovine	atgaaaactgagccaatgactggattcacaaatgtgaccaaaggtgctagtgtcatcaaccaaaaagactgggttggattcggagattcaaggacagacttgactaatgctcagtttccagcgtcttcagatgtcccattggcagtggcaaaaaagtttaggtcattgtcaggggcttcgttaatgttgtcagcttttgggcctcctggcaaggttgattacctttatcaaggatgcgggaaagaaaaagtattttatgaaggggtaaactggtcccctgaggcaggaattgattgctttgggtcaaactggactcagacaaagaaggacttctattcgaggatatatgaagctgctagaggcagcacatgcatgacccttgtaaattctctagacacc…
KT581417	D/bovine/Mississippi/C00014N/2014	D/660	2049	2014	USA	bovine	atgaaaactgagccaatgactggattcacaaatgtgaccaaaggtgctagtgtcatcaaccaaaaagactgggttggattcggagattcaaggacagacttgactaatgctcagtttccagcgtcttcagatgtcccattggcagtggcaaaaaagtttaggtcattgtcaggggcttcgttaatgttgtcagcttttgggcctcctggcaaggttgattacctttatcaaggatgcgggaaagaaaaagtattttatgaaggggtaaactggtcccctgaggcaggaattgattgctttgggtcaaactggactcagacaaagaaggacttctattcgaggatatatgaagctgctagaggcagcacatgcatgacccttgtaaattctctagacacc…
KT581418	D/bovine/Mississippi/C00030P/2014	D/OK	2049	2014	USA	bovine	atgaagactgagccaatgactggattcacaaacgtgaccaaaggtgctagtgtcatcaaccaaaaagactggattggattcggagattcaagaacagacttgaataatgatcagtttccagcgtcttcagatgttccattgacagtggcgaagaagtttcggtcattgtcaggggcttcgttgatgttgtcagcttttgggcctcctggcaaggttgactacctctatcaaggatgtgggaaagaaaaagtattttatgaaggggtaaactggtcccctgaggcaggaattgattgctttggatcaaactggactcaaacaaagaaggacttctattcgaagatatatgaagctgctagaagcagcacatgcatgactcttgtaaattctcttgacacc…
KU171126	D/bovine/Mexico/S7/2015	D/660	2049	2015	Mexico	bovine	atgaagactgagccaatgactggattcacaaatgtgaccaaaggtgctagtgtcatcaaccaaaaagactgggttggattcggagattcaaggacagacttgactaatgctcagtttccagcttcttcagatgtcccattggcagtggcaaagaagtttaggtcattgtcaggggcttcgttgatgttgtcagcttttgggcctcccggcaaggttgattacctttatcaaggatgcgggaaagaaaaagtattttatgaaggggtaaactggtcccctgaggcaggaattgattgctttggatcaaactggactcaaacaaagaaggacttctattcgaggatatatgaagctgctagaggcagcacatgcatgacccttgtaaattctctagacatc…
KU171127	D/bovine/Mexico/S8/2015	D/660	2049	2015	Mexico	bovine	atgaagactgagccaatgactggattcacaaatgtgaccaaaggtgctagtgtcatcaaccaaaaagactgggttggattcggagattcaaggacagacttgactaatgctcagtttccagcttcttcagatgtcccattggcagtggcaaagaagtttaggtcattgtcaggggcttcgttgatgttgtcagcttttgggcctcccggcaaggttgattacctttatcaaggatgcgggaaagaaaaagtattttatgaaggggtaaactggtcccctgaggcaggaattgattgctttggatcaaactggactcaaacaaagaaggacttctattcgaggatatatgaagctgctagaggcagcacatgcatgacccttgtaaattctctagacatc…
KU171128	D/bovine/Mexico/S56/2015	D/660	2049	2015	Mexico	bovine	atgaagactgagccaatgactggattcacaaatgtgaccaaaggtgctagtgtcatcaaccaaaaagactgggttggattcggagattcaaggacagacttgactaatgctcagtttccagcgtcttcagatgtcccattggcagtggcaaagaagtttaggtcattgtcaggggcttcgttgatgttgtcagcttttgggcctcctggcaaggttgattacctctatcaaggatgcgggaaagaaaaagtattttatgaaggggtaaactggtcccctgaggcagaaattgattgctttggatcaaactggactcaaacaaagaaggacttctattcgaggatatatgaagctgctagaggcagcacatgcatgacccttgtaaattctctagacacc…
KU171129	D/bovine/Mexico/S62/2015	D/OK	2049	2015	Mexico	bovine	atgaagactgagccaatgactggattcacaaacgtgaccaaaggtgctagtgtcatcaaccaaaaagactggattggattcggagattcaagaacagacttgactaatgatcagtttccagcgtcttcagatgttccattggcagtggcgaagaagtttcggtcattgtcaggggcttcgttgatgttgtcagcttttgggcctcctggcaaggttgactacctctatcaaggatgtgggaaagaaaaagtattttatgaaggggtaaactggtcccctgaggcaggaattgattgctttggatcaaactggactcagacaaagaaggacttctattcgaggatatatgaagctgctagaagcagcacatgcatgactcttgtaaattctcttgacacc…
LC128433	D/bovine/Ibaraki/7768/2016	YAMA2016	2049	2016	Japan	bovine	atgaaaactgagccgatgactggattcacgaatgtaaccaaaggtgctagtgtcatcaaccaaaaagactggattggattcggagattcaagaacagacttgactaatgatcaatttccagcgtcttcagatgtttcattggcagtggcaaagaagtttcggtcattgtcaggggcttcgttgatgttgtcagcttttgggcctcctggcaaggttgactacctctatcaaggatgcgggaaagaaaaagtattttatgagggagtaaactggtcccctgaggcaggaattgattgctttggatcaaactggactcagacaaagaaggacttctattcgaggatatatgaagctgctagaggcagcacatgcatgacccttgtaaattctcttgacacc…
KX768820	D/swine/Italy/268344-2/2015	D/OK	2049	2015	Italy	swine	atgaagactgagccaatgactggattcacaaacgtgaccaaaggtgctagtgtcatcaaccaaaaggactggattggattcggagattcaagaacagacttgaataatgatcagtttccagcgtcttcagatgttccattggcagtggcgaagaagtttcggtcattgtcaggagcttcgttgatgttgtcagcttttgggcctcctggcaaggttgactacctctatcaaggatgtgggaaagaaaaagtattttatgaaggggtaaactggtcccctgaggcaggaattgattgctttggatcaaactggactcaaacaaagaaggacttctattcgaagatatatgaagctgctagaagcagcacatgcatractcttgtaaattctcttgacacc…
KX768827	D/swine/Italy/173287-4/2016	D/OK	2049	2016	Italy	swine	atgaagactgagccaatgactggattcacaaacgtgaccaaaggtgctagtgtcatcaaccaaaaggactggattggattcggagattcaagaacagacttgaataatgatcagtttccagcgtcttcagatgttccattggcagtggcgaagaagtttcggtcattgtcaggagcttcgttgatgttgtcagcttttgggcctcctggcaaggttgactacctctatcaaggatgtgggaaagaaaaagtattttatgaaggggtaaactggtcccctgaggcaggaattgattgctttggattaaactggactcaaacaaagaaggacttctattcgaagatatatgaagctgctagaagcagcacatgcatgactcttgtaaattctcttgacacc…
KX768834	D/swine/Italy/254578/2015	D/OK	2049	2015	Italy	swine	atgaagactgagccaatgactggattcacaaacgtgaccaaaggtgctagtgtcatcaaccaaaaggactggattggattcggagattcaagaacagacttgaataatgatcagtttccagcgtcttcagatgttccattggcagtggcgaagaagtttcggtcattgtcaggagcttcgttgatgttgtcagcttttgggcctcctggcaaggttgactacctctatcaaggatgtgggaaagaaaaagtattttatgaaggggtaaactggtcccctgaggcaggaattgattgctttggatcaaactggactcaaacaaagaaggacttctattcgaagatatatgaagctgctagaagcagcacatgcatgactcttgtaaattctcttgacacc…
LC270268	D/bovine/Miyazaki/B22/2016	YAMA2016	2049	2016	Japan	bovine	atgaaaactgagccgatgactggattcacgaatgtaaccaaaggtgctagtgtcatcaaccaaaaagactggattggattcggagattcaagaacagacttgactaatgatcaatttccagcgtcttcagatgtttcattggcagtggcaaagaagtttcggtcattgtcaggggcttcgttgatgttgtcagcttttgggcctcctggcaaggttgactacctctatcaaggatgcgggaaagaaaaagtattttatgagggagtaaactggtcccctgaggcaggaattgattgctttggatcaaactggactcagacaaagaaggacttctattcgaggatatatgaagctgctagaggcagcacatgcatgacccttgtaaattctcttgacacc…
LC318668	D/bovine/Yamagata/10710/2016	YAMA2016	2049	2016	Japan	bovine	atgaaaactgagccgatgactggattcacgaatgtaaccaaaggtgctagtgtcatcaaccaaaaagactggattggattcggagattcaagaacagacttgactaatgatcaatttccagcgtcttcagatgtttcattggcagtggcaaagaagtttcggtcattgtcaggggcttcgttgatgttgtcagcttttgggcctcctggcaaggttgactacctctatcaaggatgcgggaaagaaaaagtattttatgagggagtaaactggtcccctgaggcaggaattgattgctttggatcaaactggactcagacaaagaaggacttctattcgaggatatatgaagctgctagaggcagcacatgcatgacccttgtaaattctcttgacacc…
MG720235	D/bovine/France/5920/2014	D/OK	1995	2014	France	bovine	atgaagactgagccaatgactggattcacaaacgtgaccaaaggtgctagtgtcatcaaccaaaaggactggattggattcggagattcaagaacagacttgaataatgatcagtttccagcgtcttcagatgttccattggcagtggcgaagaagtttcggtcattgtcaggagcttcgttgatgttgtcagcttttgggcctcctggcaaggttgactacctctatcaaggatgtgggaaagaaaaagtattttatgaaggggtaaactggtcccctgaggcaggaattgattgctttggatcaaactggactcaaacaaagaaggacttctattcgaagatatatgaagctgctagaagcagcacatgcatgactcttgtaaattctcttgacacc…
KX768841	D/swine/Italy/354017/2015	D/OK	2052	2015	Italy	swine	atgaagactgagccaatgactggattcacaaacgtgaccaaaggtgctagtgtcatcaaccaaaaggactggattggattcggagattcaagaacagacttgaataatgatcagtttccagcgtcttcagatgttccattggcagtggcgaagaagtttcggtcattgtcaggagcttcrttgatgttgtcagcttttgggcctcctggcaaggttgactacctctatcaaggatgtgggaaagaaaaagtattttatgaaggggtaaactggtcccctgaggcaggaattgattgctttggatcaaactggactcaaacaaagaaggacttctattcgaagatatatgaagctgctagaagcagcacatgcatgactcttgtaaattctcttgacacc…
MH315965	D/swine/Guangdong/NN13/2017	D/OK	1995	2017	China	swine	atgaagactgagccaatgactggattcacaaacgtgaccaaaggtgctagtgtcatcaaccaaaaagactggattggattcggagattcaagaacagacttgactaatgatcagtttccagcgtcttcagatgttccattggcagtggcaaagaagtttcggtcattgtcaggggcttcgttgatgttgtcggcttttgggcctcctggaaaggttgactacctctatcaaggatgtgggaaagaaaaagtattttatgaaggggtaaactggtcccctgaggcaggaattgattgctttggatcaaactggactcagacaaagaaggacttctattcgatgatatatgaagctgctaaaggcagcacatgcatgactcttgtaaattctcttgacatc…
MH315966	D/swine/Guangdong/LX-2/2018	D/OK	1995	2018	China	swine	atgaagactgagccaatgactggattcacaaacgtgaccaaaggtgctagtgtcatcaaccaaaaagactggattggattcggagattcaagaacagacttgactaatgatcagtttccagcgtcttcagatgttccattggcagtggcaaagaagtttcggtcattgtcaggggcttcgttgatgttgtcggcttttgggcctcctggaaaggttgactacctctatcaaggatgtgggaaagaaaaagtattttatgaaggggtaaactggtcccctgaggcaggaattgattgctttggatcaaactggactcagacaaagaaggacttctattcgatgatatatgaagctgctaaaggcagcacatgcatgactctcgtaaattctcttgacatc…
MH315967	D/bovine/Guangdong/SK/2018	D/OK	1995	2018	China	bovine	atgaagactgagccaatgactggattcacaaacgtgaccaaaggtgctagtgtcatcaaccaaaaagactggattggattcggagattcaagaacagacttgactaatgatcagtttccagcgtcttcagatgttccattggcagtggcaaagaagtttcggtcattgtcaggggcttcgttgatgttgtcggcttttgggcctcctggaaaggttgactacctctatcaaggatgtgggaaagaaaaagtattttatgaaggggtaaactggtcccctgaggcaggaattgattgctttggatcaaactggactcagacaaagaaggacttctattcgatgatatatgaagctgctaaaggcagcacatgcatgactctcgtaaattctcttgacatc…
MH315968	D/bovine/Guangdong/SQ/2018	D/OK	1995	2018	China	bovine	atgaagactgagccaatgactggattcacaaacgtgaccaaaggtgctagtgtcatcaaccaaaaagactggattggattcggagattcaagaacagacttgactaatgatcagtttccagcgtcttcagatgttccattggcagtggcaaagaagtttcggtcattgtcaggggcttcgttgatgttgtcggcttttgggcctcctggaaaggttgactacctctatcaaggatgtgggaaagaaaaagtattttatgaaggggtaaactggtcccctgaggcaggaattgattgctttggatcaaactggactcagacaaagaaggacttctattcgatgatatatgaagctgctaaaggcagcacatgcatgactctcgtaaattctcttgacatc…
MH315969	D/bovine/Guangdong/25969/2017	D/OK	1995	2017	China	bovine	atgaagactgagccaatgactggattcacaaacgtgaccaaaggtgctagtgtcatcaaccaaaaagactggattggattcggagattcaagaacagacttgactaatgatcagtttccagcgtcttcagatgttccattggcagtggcaaagaagtttcggtcattgtcaggggcttcgttgatgttgtcggcttttgggcctcctggaaaggttgactacctctatcaaggatgtgggaaagaaaaagtattttatgaaggggtaaactggtcccctgaggcaggaattgattgctttggatcaaactggactcagacaaagaaggacttctattcgatgatatatgaagctgctaaaggcagcacatgcatgactcttgtaaattctcttgacatc…
MH315970	D/bovine/Guangdong/YC/2017	D/OK	1995	2017	China	bovine	atgaagactgagccaatgactggattcacaaacgtgaccaaaggtgctagtgtcatcaaccaaaaagactggattggattcggagattcaagaacagacttgactaatgatcagtttccagcgtcttcagatgttccattggcagtggcaaagaagtttcggtcattgtcaggggcttcgttgatgttgtcggcttttgggcctcctggaaaggttgactacctctatcaaggatgtgggaaagaaaaagtattttatgaaggggtaaactggtcccctgaggcaggaattgattgctttggatcaaactggactcagacaaagaaggacttctattcgatgatatatgaagctgctaaaggcagcacatgcatgactcttgtaaattctcttgacatc…
MK054184	D/swine/Kentucky/17TOSU1262/2017	D/660	1995	2017	USA	swine	atgaagactgagccaatgactggattcacaaatgtgaccaaaggtgctagtgtcatcaaccaaaaagactgggttggattcggagactcaaggacagacttgactaatgctcagtttccggcgtcttcagacgtcccattggcagtggcaaaaaagtttaggtcattgtcaggggcttcgttaatgttgtcagcttttgggcctcctggcaaggttgattacctttatcaaggatgcgggaaagaaaaagtattttatgaaggggtaaactggtcccctgaggcaggaattgattgctttggatcaaactggactcagacaaagaaagacttctattcgaggatatatgaagctgctagaggcagcacatgcatgacccttgtaaattctctagacatc…
MK101121	D/bovine/Northern Ireland/24280/2017	D/OK	2003	2017	United Kingdom	bovine	atgaaaactgagccaatgactggattcacaaacgtgaccaaaggtgctagtgtcataaaccaaaaggactggattggattcggagattcaagaacagacttgaataatgatcagtttccagcgtcttcagatgttccattggcagtggcgaagaagtttcggtcattgtcaggagcttcgttgatgttgtcagcttttgggcctcctggcaaggttgactacctctatcaaggatgtgggaaagaaaaagtattttatgaaggggtaaactggtcccctgaggcaggaattgattgctttggatcaaactggactcaaacaaagaaggacttctattcgaagatatatgaagctgctagaagcagcacatgcatgactcttgtaaattctcttgacacc…
MK131026	D/swine/Italy/73601-3/2017	D/OK	1896	2017	Italy	swine	atgaagactgagccaatgactggattcacaaacgtgaccaaaggtgctagtgtcatcaaccaaaaggactggattggattcggagattcaagaacagacttgaacaatgatcagtttccagcgtcctcagatgttccattggcagtggcgaagaagtttcggtcattgtcaggagcttcgttgatgttgtcagcttttgggcctcctggcaaggttgactacctctatcaaggatgtgggaaagaaaaagtattttatgaaggggtaaactggtcccctgaggcaggaattgattgctttggatcaaactggactcaaacaaagaaggacttctattcgaagatatatgaagctgctagaagcagcacatgcatgactcttgtaaattctcttgacacc…
MK131035	D/bovine/Italy/31525/2018	D/OK	2048	2018	Italy	bovine	atgaagacggagccaatgactggattcacaaacgtgaccaaaggtgctagtgtcatcaaccaaaaggactggattggattcggagattcaagaacagacttgaataatgatcagtttccagcgtcttcagatgttccattggcagtggcgaagaagtttcggtcattgtcaggagcttcgttgatgttgtcagcttttgggcctcctggcaaggttgactacctctatcaaggatgtgggaaagaaaaagtattttatgaaggggtaaactggtcccctgaggcaggaattgattgctttggatcaaactggactcaaacaaagaaggacttctattcgaagatatatgaagctgctagaagcagcacatgcatgactcttgtaaattctcttgacacc…
MK965257	D/bovine/Italy/17VIR1851/2016	D/OK	1995	2016	Italy	bovine	atgaagactgagccaatgactggattcacaaacgtgaccaaaggtgctagtgtcatcaaccaaaaggactggattggattcggagattcaagaacagacttgaacaatgatcagtttccagcgtcctcagatgttccattggcagtggcgaagaagtttcggtcattgtcaggagcttcgttgatgttgtcagcttttgggcctcctggcaaggttgactacctctatcaaggatgtgggaaagaaaaagtattttatgaaggggtaaactggtcccctgaggcaggaattgattgctttggatcaaactggactcaaacaaagaaggacttctattcgaagatatatgaagctgctagaagcagcacatgcatgactcttgtaaattctcttgacacc…
MK965258	D/bovine/Italy/16RS2359/2016	D/OK	1995	2016	Italy	bovine	atgaagactgagccaatgactggattcacaaacgtgaccaaaggtgctagtgtcatcaaccaaaaggactggattggattcggagattcaagaacagacttgaataatgatcagtttccagcgtcttcagatgttccattggcagtggcgaagaagtttcggtcattgtcaggagcttcgttgatgttgtcagcttttgggcctcctggcaaggttgactacctctatcaaggatgtgggaaagaaaaagtattttatgaaggggtaaactggtcccctgaggcaggaattgattgctttggatcaaactggactcaaacaaagaaggacttctattcgaagatatatgaagctgctagaagcagcacatgcatgactcttgtaaattctcttgacacc…
MK965259	D/bovine/Italy/16RS2581-9/2016	D/OK	1981	2016	Italy	bovine	atgaagactgagccaatgactggattcacaaacgtgaccaaaggtgctagtgtcatcaaccaaaaggactggattggattcggagattcaagaacagacttgaataatgatcagtttccagcgtcttcagatgttccattggcagtggcgaagaagtttcggtcattgtcaggagcttcgttgatgttgtcagcttttgggcctcctggcaaggttgactacctctatcaaggatgtgggaaagaaaaagtattttatgaaggggtaaactggtcccctgaggcaggaattgattgctttggatcaaactggactcaaacaaagaaggacttctattcgaagatatatgaagctgctagaagcagcacatgcatgactcttgtaaattctcttgacacc…
MK965261	D/bovine/Italy/17RS393-6/2017	D/OK	1995	2017	Italy	bovine	atgaagactgagccaatgactggattcacaaacgtgaccaaaggtgctagtgtcatcaaccaaaaggactggattggattcggagattcaagaacagacttgaacaatgatcagtttccagcgtcctcagatgttccattggcagtggcgaagaagtttcggtcattgtcaggagcttcgttgatgttgtcagcttttgggcctcctggcaaggttgactacctctatcaaggatgtgggaaagaaaaagtattttatgaaggggtaaactggtcccctgaggcaggaattgattgctttggatcaaactggactcaaacaaagaaggacttctattcgaagatatatgaagctgctagaagcagcacatgcatgactcttgtaaattctcttgacacc…
MK965262	D/bovine/Italy/17RS395-6/2017	D/OK	1995	2017	Italy	bovine	atgaagactgagccaatgactggattcacaaacgtgaccaaaggtgctagtgtcatcaaccaaaaggactggattggattcggagattcaagaacagacttgaacaatgatcagtttccagcgtcctcagatgttccattggcagtggcgaagaagtttcggtcattgtcaggagcttcgttgatgttgtcagcttttgggcctcctggcaaggttgactacctctatcaaggatgtgggaaagaaaaagtattttatgaaggggtaaactggtcccctgaggcaggaattgattgctttggatcaaactggactcaaacaaagaaggacttctattcgaagatatatgaagctgctagaagcagcacatgcatgactcttgtaaattctcttgacacc…
MK965263	D/bovine/Italy/17RS396-10/2017	D/OK	1995	2017	Italy	bovine	atgaagactgagccaatgactggattcacaaacgtgaccaaaggtgctagtgtcatcaaccaaaaggactggattggattcggagattcaagaacagacttgaataatgatcagtttccagcgtcttcagatgttccattggcagtggcgaagaagtttcggtcattgtcaggagcttcgttgatgttgtcagcttttgggcctcctggcaaggttgactacctctatcaaggatgtgggaaagaaaaagtattttatgaaggggtaaactggtcccctgaggcaggaattgattgctttggatcaaactggactcaaacaaaaaaggacttctattcgaagatgtatgaagctgctagaagcagcacatgcatgactcttgtaaattctcttgacacc…
MK965264	D/bovine/Italy/17RS397-3/2017	D/OK	1995	2017	Italy	bovine	atgaagactgagccaatgactggattcacaaacgtgatcaaaggtgctagtgtcatcaaccaaaaggactggattggattcggagattcaagaacagacttgaataatgatcagtttccagcgtcttcagatgttccattggcagtggcgaagaagtttcggtcattgtcaggagcttcgttgatgttgtcagcttttgggcctcctggcaaggttgactacctctatcaaggatgtgggaaagaaaaagtattttatgaaggggtaaactggtcccctgaggcaggaattgattgctttggatcaaactggactcaaacaaagaaggacttctattcgaagatatatgaagctgctagaagcagcacatgcatgactcttgtaaattctcttgacacc…
MK965265	D/bovine/Italy/18RS182-1/2017	D/OK	1970	2017	Italy	bovine	atgaagactgagccaatgactggattcacaaacgtgaccaaaggtgctagtgtcatcaaccaaaaggactggattggattcggagattcaagaacagacttgaacaatgatcagtttccagcgtcttcagatgttccattggcagtggcgaagaagtttcggtcattgtcaggagcttcgttgatgttgtcagcttttgggcctcctggcaaggttgactacctctatcaaggatgtgggaaagaaaaagtattttatgaaggggtaaactggtcccctgaggcaggaattgattgctttggatcaaactggactcaaacaaagaaggacttctattcgaagatatatgaagctgctagaagcagcacatgcatgactcttgtaaattctcttgacacc…
MK965266	D/bovine/Italy/18RS182-10/2017	D/OK	1926	2017	Italy	bovine	atgaagactgagccaatgactggattcacaaacgtgaccaaaggtgctagtgtcatcaaccaaaaggactggattggattcggagattcaagaacagacttgaacaatgatcagtttccagcgtcctcagatgttccattggcagtggcgaagaagtttcggtcattgtcaggagcttcgttgatgttgtcagcttttgggcctcctggcaaggttgactacctctatcaaggatgtgggaaggaaaaagtattttatgaaggggtaaactggtcccctgaggcaggaattgattgctttggatcaaactggactcaaacaaagaaggacttctattcgaagatatatgaagctgctagaagcagcacatgcatgactcttgtaaattctcttgacacc…
MK965267	D/bovine/Italy/18RS182-12/2017	D/OK	1995	2017	Italy	bovine	atgaagactgagccaatgactggattcacaaacgtgaccaaaggtgctagtgtcatcaaccaaaaggactggattggattcggagattcaagaacagacttgaayaatgatcagtttccagcgtcytcagatgttccattggcagtggcgaagaagtttcggtcattgtcaggagcttcgttgatgttgtcagcttttgggcctcctggcaaggttgactacctctatcaaggatgtgggaaagaaaaagtattttatgaaggggtaaactggtcccctgaggcaggaattgattgctttggatcaaactggactcaaacaaagaaggacttctattcgaagatatatgaagctgctagaagcagcacatgcatgactcttgtaaattctcttgacacc…
MK965268	D/bovine/Italy/18RS182-13/2017	D/OK	1995	2017	Italy	bovine	atgaagacggagccaatgactggattcacaaacgtgaccaaaggtgctagtgtcatcaaccaaaaggactggattggattcggagattcaagaacagacttgaataatgatcagtttccagcgtcttcagatgttccattggcagtggcgaagaagtttcggtcattgtcaggagcttcgttgatgttgtcagcttttgggcctcctggcaaggttgactacctctatcaaggatgtgggaaagaaaaagtattttatgaaggggtaaactggtcccctgaggcaggaattgattgctttggatcaaactggactcaaacaaagaaggacttctattcgaagatatatgaagctgctagaagcagcacatgcatgactcttgtaaattctcttgacacc…
MK965269	D/bovine/Italy/18RS182-14/2017	D/OK	1995	2017	Italy	bovine	atgaagactgagccaatgactggattcacaaacgtgaccaaaggtgctagtgtcatcaaccaaaaggactggattggattcggagattcaagaacagacttgaataatgatcagtttccagcgtcttcagatgttccattggcagtggcgaagaagtttcggtcattgtcaggagcttcattgatgttgtcagcttttgggcctcctggcaaggttgactacctctatcaaggatgtgggaaagaaaaagtattttatgaaggggtaaactggtcccctgaggcaggaattgattgctttgggtcaaactggactcaaacaaagaaggacttctattcgaagatatatgaagctgctagaagcagcacatgcatgactcttgtaaattctcttgacacc…
MK965270	D/bovine/Italy/18RS182-16/2018	D/OK	1995	2018	Italy	bovine	atgaagactgagccaatgactggattcacaaacgtgaccaaaggtgctagtgtcatcaaccaaaaggactggattggattcggagattcaagaacagacttgaacaatgatcagtttccagcgtcctcagatgttccattggcagtggcgaagaagtttcggtcattgtcaggagcttcgttgatgttgtcagcttttgggcctcctggcaaggttgactacctctatcaaggatgtgggaaagaaaaagtattttatgaaggggtaaactggtcccctgaggcaggaattgattgctttggatcaaactggactcaaacaaagaaggacttctattcgaagatatatgaagctgctagaagcagcacatgcatgactcttgtaaattctcttgacacc…
MK965271	D/bovine/Italy/18RS182-17/2018	D/OK	1995	2018	Italy	bovine	atgaagacggagccaatgactggattcacaaacgtgaccaaaggtgctagtgtcatcaaccaaaaggactggattggattcggagattcaagaacagacttgaataatgatcagtttccagcgtcttcagatgttccattggcagtggcgaagaagtttcggtcattgtcaggagcttcgttgatgttgtcagcttttgggcctcctggcaaggttgactacctctatcaaggatgtgggaaagaaaaagtattttatgaaggggtaaactggtcccctgaggcaggaattgattgctttggatcaaactggactcaaacaaagaaggacttctattcgaagatatatgaagctgctagaagcagcacatgcatgactcttgtaaattctcttgacacc…
MK965272	D/bovine/Italy/18RS182-18/2018	D/OK	1995	2018	Italy	bovine	atgaagactgagccaatgactggattcacaaacgtgaccaaaggtgctagtgtcatcaaccaaaaggactggattggattcggagattcaagaacagacttgaacaatgatcagtttccagcgtcctcagatgttccattggcagtggcgaagaagtttcggtcattgtcaggagcttcgttgatgttgtcagcttttgggcctcctggcaaggttgactacctctatcaaggatgtgggaaagaaaaagtattttatgaaggggtaaactggtcccctgaggcaggaattgattgctttggatcaaactggactcaaacaaagaaggacttctattcgaagatatatgaagctgctagaagcagcacatgcatgactcttgtaaattctcttgacacc…
MK965273	D/bovine/Italy/18RS182-3/2017	D/OK	1995	2017	Italy	bovine	atgaagactgagccaatgactggattcacaaacgtgatcaaaggtgctagtgtcatcaaccaaaaggactggattggattcggagattcaagaacagacttgaataatgatcagtttccagcgtcttcagatgttccattggcagtggcgaagaagtttcggtcattgtcaggagcttcgttgatgttgtcagcttttgggcctcctggcaaggttgactacctctatcaaggatgtgggaaagaaaaagtattttatgaaggggtaaactggtcccctgaggcaggaattgattgctttggatcaaactggactcaaacaaagaaggacttctattcgaagatatatgaagctgctagaagcagcacatgcatgactcttgtaaattctcttgacacc…
MK965274	D/bovine/Italy/18RS182-4/2017	D/OK	1995	2017	Italy	bovine	atgaagactgagccaatgactggattcacaaacgtgaccaaaggtgctagtgtcatcaaccaaaaggactggattggattcggagattcaagaacagacttgaataatgatcagtttccagcgtcttcagatgttccattggcagtggcgaagaagtttcggtcattgtcaggagcttcgttgatgttgtcagcttttgggcctcctggcaaggttgactacctctatcaaggatgtgggaaagaaaaagtattttatgaaggggtaaactggtcccctgaggcaggaattgattgctttggatcaaactggactcaaacaaagaaggacttctattcgaagatatatgaagctgctagaagcagcacatgcatgactcttgtaaattctcttgacacc…
MK965275	D/bovine/Italy/18RS182-6/2017	D/OK	1995	2017	Italy	bovine	atgaagactgagccaatgactggattcacaaacgtgaccaaaggtgctagtgtcatcaaccaaaaggactggattggattcggagattcaagaacagacttgaacaatgatcagtttccagcgtcctcagatgttccattggcagtggcgaagaagtttcggtcattgtcaggagcttcgttgatgttgtcagcttttgggcctcctggcaaggttgactacctctatcaaggatgtgggaaagaaaaagtattttatgaaggggtaaactggtcccctgaggcaggaattgattgctttggatcaaactggactcaaacaaagaaggacttctattcgaagatatatgaagctgctagaagcagcacatgcatgactcttgtaaattctcttgacacc…
MK965276	D/bovine/Italy/18RS182-8/2017	D/OK	1953	2017	Italy	bovine	atgaagacggagccaatgactggattcacaaacgtgaccaaaggtgctagtgtcatcaaccaaaaggactggattggattcggagattcaagaacagacttgaataatgatcagtttccagcgtcttcagatgttccattggcagtggcgaagaagtttcggtcattgtcaggagcttcgttgatgttgtcagcttttgggcctcctggcaaggttgactacctctatcaaggatgtgggaaagaaaaagtattttatgaaggggtaaactggtcccctgaggcaggaattgattgctttggatcaaactggactcaaacaaagaaggacttctattcgaagatatatgaagctgctagaagcagcacatgcatgactcttgtaaattctcttgacacc…
MK965277	D/bovine/Italy/15RS1509-14/2015	D/OK	1839	2015	Italy	bovine	atgaagacggagccaatgactggattcacaaacgtgaccaaaggtgctagtgtcatcaaccaaaaggactggattggattcggagattcaagaacagacttgaataatgatcagtttccagcgtcttcagatgttccattggcagtggcgaagaagtttcggtcattgtcaggagcttcgttgatgttgtcagcttttgggcctcctggcaaggttgactacctctatcaaggatgtgggaaagaaaaagtattttatgaaggggtaaactggtcccctgaggcaggaattgattgctttggatcaaactggactcaaacaaagaaggacttctattcgaagatatatgaagctgctagaagcagcacatgcatgactcttgtaaattctcttgacacc…
MK965278	D/swine/Italy/18VIR6833/2015	D/OK	1995	2015	Italy	swine	atgaagactgagccaatgactggattcacaaacgtgaccaaaggtgctagtgtcatcaaccaaaaggactggattggattcggagattcaagaacagacttgaataatgatcagtttccagcgtcttcagatgttccattggcagtggcgaagaagtttcggtcattgtcaggagcttcgttgatgttgtcagcttttgggcctcctggcaaggttgactacctctatcaaggatgtgggaaagaaaaagtattttatgaaggggtaaactggtcccctgaggcaggaattgattgctttggatcaaactggactcaaacaaagaaggacttctattcgaagatatatgaagctgctagaagcagcacatgcatgactcttgtaaattctcttgacacc…
MN173611	D/bovine/Italy/19RS176-11/2018	D/660	1995	2018	Italy	bovine	atgaagactgagccaatgactggattcacaaatgtgaccaaaggtgctagtgtcgtcaaccaaaaagactgggttggattcggagattcaaggacagacttgactaatgctcagtttccagcgtcttcagacgtcccattggcagtggcaaaaaagtttaggtcattgtcaggggcttcgttaatgttgtcagcttttgggcctcctggcaaggttgattacctttatcaaggatgcgggaaagaaaaagtattttatgaaggggtaaactggtcccctgaggcaggaattgattgctttggatcaaactggactcagacaaagaaagacttttattcgaggatatatgaagctgctagaggcagcacatgcatgacccttgtaaattctctagacacc…
MN165188	D/bovine/Italy/59542/2018	D/OK	2048	2018	Italy	bovine	atgaagactgagccaatgactggattcacaaacgtgaccaaaggtgctagtgtcatcaaccaaaaggactggattggattcggagattcaagaacagacttgaataatgatcagtttccagcgtcttcagatgttccattggcagtggcgaagaagtttcggtcattgtcaggagcttcgttgatgttgtcagcttttgggcctcctggcaaggttgactacctctatcaaggatgtgggaaagaaaaagtattttatgaaggggtaaactggtcccctgaggcaggaattgattgctttggatcaaactggactcaaacaaagaaggacttctattcgaagatatatgaagctgctagaagcagcacatgcatgactcttgtaaattctcttgacacc…
MN165195	D/bovine/Italy/50543-3/2018	D/OK	2000	2018	Italy	bovine	atgaagactgagccaatgactggattcacaaacgtgaccaaaggtgctagtgtcatcaaccaaaaggactggattggattcggagattcaagaacagacttgaataatgatcagtttccagcgtcttcagatgttccattggcagtggcgaagaagtttcggtcattgtcaggagcttcgttgatgttgtcagcttttgggcctcctggcaaggttgactacctctatcaaggatgtgggaaagaaaaagtattttatgaaggggtaaactggtcccctgaggcaggaattgattgctttggatcaaactggactcaaacaaagaaggacttctattcgaagatatatgaagctgctagaagcagcacatgcatgactcttgtaaattctcttgacacc…
MN165202	D/bovine/Italy/4128547/2018	D/OK	2016	2018	Italy	bovine	atgaagactgagccaatgactggattcacaaacgtgaccaaaggtgctagtgtcatcaaccaaaaggactggattggattcggagattcaagaacagacttgaataatgatcagtttccagcgtcttcagatgttccattggcagtggcgaagaagtttcggtcattgtcaggagcttcattgatgttgtcagcttttgggcctcctggcaaggttgactacctctatcaaggatgtgggaaagaaaaagtattttatgaaggggtaaactggtcccctgaggcaggaattgattgctttgggtcaaactggactcaaacaaagaaggacttctattcgaagatatatgaagctgctagaagcagcacatgcatgactcttgtaaattctcttgacacc…
MN165209	D/bovine/Italy/40574/2018	D/OK	2048	2018	Italy	bovine	atgaaaactgagccaatgactggattcacaaacgtgaccaaaggtgctagtgtcataaaccaaaaggactggattggattcggagattcaagaacagacttgaataatgatcagtttccagcgtcttcagatgttccattggcagtggcgaagaagtttcggtcattgtcaggagcttcattgatgttgtcagcttttgggcctcctggcaaggttgactacctctatcaaggatgtgggaaagaaaaagtattttatgaaggggtaaactggtcccctgaggcaggaattgattgctttggatcaaactggactcaaacaaagaaggacttctattcgaagatatatgaagctgctagaagcagcacatgcatgactcttgtaaattctcttgacacc…
MN165216	D/bovine/Italy/37760/2019	D/OK	2033	2019	Italy	bovine	atgaagactgagccaatgactggattcacaaacgtgatcaaaggtgctagtgtcatcaaccaaaaggactggattggattcggagattcaagaacagacttgaataatgatcagtttccagcgtcttcagacgttccattggcagtggcgaagaagtttcggtcattatcaggagcttcgttgatgttgtcagcttttgggcctcctggcaaggttgactacctctatcaaggatgtgggaaagaaaaagtattttatgaaggggtaaactggtcccctgaggcaggaattgattgctttggatcaaactggactcacacaaagaaggacttctattcgaagatatatgaagctgctagaagcagcacatgcatgactcttgtaaattctcttgacacc…
MN165223	D/bovine/Italy/3525/2018	D/OK	1896	2018	Italy	bovine	atgaaaactgagccaatgactggattcacaaacgtgaccaaaggtgctagtgtcataaaccaaaaggactggattggattcggagattcaagaacagacttgaataatgatcagtttccagcgtcttcagatgttccattggcagtggcgaagaagtttcggtcattgtcaggagcttcgttgatgttgtcagcttttgggcctcctggcaaggttgactacctctatcaaggatgtgggaaagaaaaagtattttatgaaggggtaaactggtcccctgaggcaggaattgattgctttggatcaaactggactcaaacaaagaaggacttctattcgaagatatatgaagctgctagaagcagcacatgcatgactcttgtaaattctcttgacacc…
MN165243	D/bovine/Italy/12545-8/2018	D/OK	2047	2018	Italy	bovine	atgaaaactgagccaatgactggattcacaaacgtgaccaaaggtgctagtgtcataaaccaaaaggactggattggattcggagattcaagaacagacttgaataatgatcagtttccagcgtcttcagatgttcnnnnnnnnnnnnnnnnnnnnnnnnnnnnnnnnnnnnnnnnnnnnnnnnnnnnnnnnnnnnnnnnnnnnnnnnnnnnnnnnnnnnnnnnnnnnnnnnnnnnnnnnnnnnnnnnnnnnnnnnnnnnnngggtaaactggtcccctgaggcaggaattgattgctttggatcaaactggattcaaacaaagaaggacttctattcgaagatatatgaagctgctagaagcagcacatgcatgactcttgtaaattctcttgacacc…
MN165257	D/bovine/Italy/108524/2018	D/OK	2048	2018	Italy	bovine	atgaagactgagccaatgactggattcacaaacgtgaccaaaggtgctagtgtcatcaaccaaaaggactggattggattcggagattcaagaacagacttgaataatgatcagtttccagcgtcttcagatgttccattggcagtggcgaagaagtttcggtcattgtcaggagcttcattgatgttgtcagcttttgggcctcctggcaaggttgactacctctatcaaggatgtgggaaagaaaaagtattttatgaaggggtaaactggtcccctgaggcaggaattgattgctttgggtcaaactggactcaaacaaagaaggacttctattcgaagatatatgaagctgctagaagcagcacatgcatgactcttgtaaattctcttgacacc…
MN123959	D/bovine/Italy/28145/2019	D/660	2048	2019	Italy	bovine	atgaagactgagccaatgactggattcacaaatgtgaccaaaggtgctagtgtcatcaaccaaaaagactgggttggattcggagattcaaggacagacttgactaatgctcagtttccagcgtcttcagacgtcccattggcagtggcaaaaaagtttaggtcattgtcaggggcttcgttaatgttgtcagcttttgggcctcctggcaaggttgattacctttatcaaggatgcgggaaagaaaaagtattttatgaaggggtaaactggtcccctgaggcaggaattgattgctttggatcaaactggactcagacaaagaaagacttttattcgaggatatatgaagctgctagaggcagcacatgcatgacccttgtaaattctctagacacc…
MN123869	D/bovine/Italy/28300/2019	D/660	2047	2019	Italy	bovine	atgaagactgagccaatgactggattcacaaatgtgaccaaaggtgctagtgtcatcaaccaaaaagactgggttggattcggagattcaaggacagacttgactaatgctcagtttccagcgtcttcagacgtcccattggcagtggcaaaaaagtttaggtcattgtcaggggcttcgttaatgttgtcagcttttgggcctcctggcaaggttgattacctttatcaaggatgcgggaaagaaaaagtattttatgaaggggtaaactggtcccctgaggcaggaattgattgctttggatcaaactggactcagacaaagaaagacttttattcgaggatatatgaagctgctagaggcagcacatgcatgacccttgtaaattctctagacacc…
MN123870	D/bovine/Italy/30787/2017	D/OK	2053	2017	Italy	bovine	atgaagactgagccaatgactggattcacaaacgtgaccaaaggtgctagtgtcatcaaccaaaaggactggattggattcggagattcaagaacagacttgaacaatgatcagtttccagcgtcctcagatgttccattggcagtggcgaagaagtttcggtcattgtcaggagcttcgttgatgttgtcagcttttgggcctcctggcaaggttgactacctctatcaaggatgtgggaaagaaaaagtattttatgaaggggtaaactggtcccctgaggcaggaattgattgctttggatcaaactggactcaaacaaagaaggacttctattcgaagatatatgaagctgctagaagcagcacatgcatgactcttgtaaattctcttgacacc…
MN123883	D/bovine/Italy/35490/2019	D/660	1997	2019	Italy	bovine	atgaagactgagccaatgactggattcacaaatgtgaccaaaggtgctagtgtcatcaaccaaaaagactgggttggattcggagattcaaggacagacttgactaatgctcagtttccagcgtcttcagacgtcccattggcagtggcaaaaaagtttaggtcattgtcaggggcttcgttaatgttgtcagcttttgggcctcctggcaaggttgattacctttatcaaggatgcgggaaagaaaaagtattttatgaaggggtaaactggtcccctgaggcaggaattgattgctttggatcaaactggactcagacaaagaaagacttttattcgaggatatatgaagctgctagaggcagcacatgcatgacccttgtaaattctctagacacc…
MN123890	D/bovine/Italy/38955/2019	D/660	2048	2019	Italy	bovine	atgaagactgagccaatgactggattcacaaatgtgaccaaaggtgctagtgtcatcaaccaaaaagactgggttggattcggagattcaaggacagacttgactaatgctcagtttccagcgtcttcagacgtcccattggcagtggcaaaaaagtttaggtcattgtcaggggcttcgttaatgttgtcagcttttgggcctcctggcaaggttgattacctttatcaaggatgcgggaaagaaaaagtattttatgaaggggtaaactggtcccctgaggcaggaattgattgctttggatcaaactggactcagacaaagaaagacttttattcgaggatatatgaagctgctagaggcagcacatgcatgacccttgtaaattctctagacacc…
MN123925	D/bovine/Italy/3907772/2018	D/660	2048	2018	Italy	bovine	atgaagactgagccaatgactggattcacaaatgtgaccaaaggtgctagtgtcatcaaccaaaaagactgggttggattcggagattcaaggacagacttgactaatgctcagtttccagcgtcttcagacgtcccattggcagtggcaaaaaagtttaggtcattgtcaggggcttcgttaatgttgtcagcttttgggcctcctggcaaggttgattacctttatcaaggatgcgggaaagaaaaagtattttatgaaggggtaaactggtcccctgaggcaggaattgattgctttggatcaaactggactcagacaaagaaagacttttattcgaggatatatgaagctgctagaggcagcacatgcatgacccttgtaaattctctagacacc…
MN123897	D/bovine/Italy/45097/2019	D/660	2048	2019	Italy	bovine	atgaagactgagccaatgactggattcacaaatgtgaccaaaggtgctagtgtcatcaaccaaaaagactgggttggattcggagattcaaggacagacttgactaatgctcagtttccagcgtcttcagacgtcccattggcagtggcaaaaaagtttaggtcattgtcaggggcttcgttaatgttgtcagcttttgggcctcctggcaaggttgattacctttatcaaggatgcgggaaagaaaaagtattttatgaaggggtaaactggtcccctgaggcaggaattgattgctttggatcaaactggactcagacaaagaaagacttttattcgaggatatatgaagctgctagaggcagcacatgcatgacccttgtaaattctctagacacc…
MN123939	D/bovine/Italy/56649-11/2018	D/OK	2041	2018	Italy	bovine	atgaagactgagccaatgactggattcacaaacgtgaccaaaggtgctagtgtcatcaaccaaaaggactggattggattcggagattcaagaacagacttgaataatgatcagtttccagcgtcttcagatgttccattggcagtggcgaagaagtttcggtcattgtcaggagcttcgttgatgttgtcagcttttgggcctcctggcaaggttgactacctctatcaaggatgtgggaaagaaaaagtattttatgaaggggtaaactggtcccctgaggcaggaattgattgctttggatcaaactggactcaaacaaagaaggacttctattcgaagatatatgaagctgctagaagcagcacatgcatgactcttgtaaattctcttgacacc…
MN123946	D/bovine/Italy/776951/2018	D/660	2048	2018	Italy	bovine	atgaagactgagccaatgactggattcacaaatgtgaccaaaggtgctagtgtcatcaaccaaaaagactgggttggattcggagattcaaggacagacttgactaatgctcagtttccagcgtcttcagacgtcccattggcagtggcaaaaaagtttaggtcattgtcaggggcttcgttaatgttgtcagcttttgggcctcctggcaaggttgattacctttatcaaggatgcgggaaagaaaaagtattttatgaaggggtaaactggtcccctgaggcaggaattgattgctttggatcaaactggactcagacaaagaaagacttttattcgaggatatatgaagctgctagaggcagcacatgcatgacccttgtaaattctctagacacc…
MN123911	D/bovine/Italy/78668/2019	D/660	2048	2019	Italy	bovine	atgaagactgagccaatgactggattcacaaatgtgaccaaaggtgctagtgtcatcaaccaaaaagactgggttggattcggagattcaaggacagacttgactaatgctcagtttccagcgtcttcagacgtcccattggcagtggcaaaaaagtttaggtcattgtcaggggcttcgttaatgttgtcagcttttgggcctcctggcaaggttgattacctttatcaaggatgcgggaaagaaaaagtattttatgaaggggtaaactggtcccctgaggcaggaattgattgctttggatcaaactggactcagacaaagaaagacttttattcgaggatatatgaagctgctagaggcagcacatgcatgacccttgtaaattctctagacacc…
MN123953	D/swine/Italy/218655/2017	D/OK	2048	2017	Italy	swine	atgaagactgagccaatgactggattcacaaacgtgaccaaaggtgctagtgtcatcaaccaaaaggactggattggattcggggattcaagaacagacttgaataatgatcagtttccagcgtcttcagatgttccattggcagtggcgaagaagtttcggtcattgtcaggagcttcgttgatgttgtcagcttttgggcctcctggcaaggttgactacctctatcaaggatgtgggaaagaaaaagtattttatgaaggggtaaactggtcccctgaggcaggaattgattgctttggatcaaactggactcaaacaaagaaggacttctattcgaagatatatgaagctgctagaagcagcacatgcatgactcttgtaaattctcttgacacc…
LC494108	D/bovine/Yamagata/1/2019	YAMA2019	1995	2019	Japan	bovine	acgaagactgagccaatgactggattcacaaatgtgaccaaaggtgctagtgtcatcaaccaaggagactggattggattcggagattcaagaacagacttgaataatgatcagtttccagcgtcttcagatgttccattggtagtggcaaagaagtttcggtcattgtcaggggcttcattgatgttgtcagcttttgggcctcctggcaaggttgactacctctatcaaggatgcgggaaagaaaaagtattttatgaaggagtaaactggtcccctgaggcaaaaattgattgctttggatcaaactggactcagacaaagaaagacttctattcgaggatatatgaagctgctagaggcagcacatgtatgacccttgtaaattctcttgacacc…
MT246269	D/bovine/Quebec/5E-H/2018	D/660	2004	2018	Canada	bovine	atggagactgagccaatgactggattcacaaatgtgaccaaaggtgctagtgtcatcaaccaaaaagactgggttggattcggagattcaaggacagacttgactaatgctcagtttccagcgtcttcagacgtcccattggcagtggcaaaaaagtttaggtcattgtcaggggcttcgttgatgttgtcagcttttgggcctcctggcaaggttgattacctttatcaaggatgcgggaaagaaaaagtattttatgaaggggtaaactggtcccctgaggcaggaattgattgctttggatcaaactggactcagacgaagaaagacttctattcgaggatatatgaagctgctagaggcagcacatgcatgacccttgtaaattctctagacacc…
MT246276	D/bovine/Quebec/1M-H/2019	D/660	1959	2019	Canada	bovine	atggagactgagccaatgactggattcacaaatgtgaccaaaggtgctagtgtcatcaaccaaaaggattgggttggattcggagattcaaggacagacttgactaatgctcagtttccagcgtcttcagatgtcccattggcagtggcaaaaaagtttaggtcattgtcaggggcttcgttaatgttgtcagcttttgggcctcctggcaaagttgattacctttatcaaggatgcgggaaggaaaaagtattttatgaaggggtaaactggtcccctgaggcaggaattgattgctttggatcaaactggactcagacaaagaaagacttctattcgagaatatatgaagctgctagaggaagcacatgcatgacccttgtaaattctttagacacc…
MT246282	D/bovine/Quebec/3E-H/2018	D/660	1968	2018	Canada	bovine	atggagactgagccaatgactggattcacaaatgtgaccaaaggtgctagtgtcatcaaccaaaaagactgggttggattcggagattcaaggacagacttgactaatgctcagtttccagcgtcttcagacgtcccattggcagtggcaaaaaagtttaggtcattgtcaggggcttcgttgatgttgtcagcttttgggcctcctggcaaggttgattacctttatcaaggatgcgggaaagaaaaagtattttatgaaggggtaaactggtcccctgaggcaggaattgattgctttggatcaaactggactcagacaaagaaagacttctattcgaggatatatgaagctgctagaggcagcacatgcatgacccttgtaaattctctagacacc…
MT246289	D/bovine/Quebec/3M-B/2020	D/660	2009	2020	Canada	bovine	atgaagactgagccaatgactggattcacaaatgtgaccaaaggtgctagtgtcatcaaccaaaaagattgggttggattcggagattcaaggacagacttgaataatgatcagtttccagcgtcttcagatgttccattggcagtggcaaaaaagtttaggtcattgtcaggggcttcgttaatgttgtcagcttttgggcctcctggcaaagttgattacctttatcaaggatgcgggaaggaaaaagtattttatgaaggggtaaactggtcccctgaggcaggaattgattgcttcggatcaaactggactcagacaaagaaagacttctattcgaggatatatgaagctgctagaggcagcacatgcatgactcttgtaaattctctagacacc…
MT511336	D/bovine/Mississippi/C00037P/2014	D/660	1995	2014	USA	bovine	atgaaaactgagccaatgactggattcacaaatgtgaccaaaggtgctagtgtcatcaaccaaaaagactgggttggattcggagattcaaggacagacttgactaatgctcagtttccagcgtcttcagatgtcccattggcagtggcaaaaaagtttaggtcattgtcaggggcttcgttaatgttgtcagcttttgggcctcctggcaaggttgattacctttatcaaggatgcgggaaagaaaaagtattttatgaaggggtaaactggtcccctgaggcaggaattgattgctttgggtcaaactggactcagacaaagaaggacttctattcgaggatatatgaagctgctagaggcagcacatgcatgacccttgtaaattctctagacacc…
MT511343	D/bovine/Mississippi/C00075N/2014	D/660	1995	2014	USA	bovine	atgaagactgagccaatgactggattcacaaatgtgaccaaaggtgctagtgtcatcaaccaaaaagactgggttggattcggagattcaaggacagacttgactaatgctcagtttccagcgtcttcagatgtcccattggcagtggcaaagaagtttaggtcattgtcaggggcttcgttaatgctgtcagcttttgggcctcctggcaaggttgattacctttatcaaggatgcgggaaagaaaaagtattttatgaaggggtaaactggtcccctgaagcaggaattgattgctttgggtcaaactggactcagacaaagaaggacttctattcgaggatatatgaagctgctagaggcagcacatgcatgacccttgtaaattctctagacacc…
MT511350	D/bovine/Mississippi/C00013P/2014	D/660	1995	2014	USA	bovine	atgaagactgagccaatgactggattcacaaatgtgaccaaaggtgctagtgtcatcaaccaaaaagactgggttggattcggagattcaaggacagacttgactaatgctcagtttccagcgtcttcagatgtcccattggcagtggcaaagaagtttaggtcattgtcaggggcttcgttaatgctgtcagcttttgggcctcctggcaaggttgattacctttatcaaggatgcgggaaagaaaaagtattttatgaaggggtaaactggtcccctgaagcaggaattgattgctttgggtcaaactggactcagacaaagaaggacttctattcgaggatatatgaagctgctagaggcagcacatgcatgacccttgtaaattctctagacacc…
MT511357	D/bovine/Mississippi/C00180N/2015	D/OK	1995	2015	USA	bovine	atgaagactgagccaatgactggattcacaaaagtgaccaaaggtgctagtgtcatcaaccaaaaagactggattggattcggagattcaagaacagacttgaataatgatcagtttccagcgtcttcagatgttccattgacagtggcgaagaagtttcggtcattgtcaggggcttcgttgatgttgtcagcttttgggcctcctggcaaggttgactacctctatcaaggatgtgggaaagaaaaagtattttatgaaggggtaaactggtcccctgaggcaggaattgattgctttggatcaaactggactcaaacaaagaaggacttctattcgaagatatatgaagctgctagaagcagcacatgcatgactcttgtaaattctcttgacacc…
MT511364	D/bovine/Mississippi/C00135N/2014	D/OK	1995	2014	USA	bovine	atgaagactgagccaatgactggattcacaaacgtgaccaaaggtgctagtgtcatcaaccaaaaagactggattggattcggagattcaagaacagacctgaacaatgatcagtttccagcgtcttcagatgttccattgacagtggcgaagaagtttcggtcattgtcaggggcttcgttgatgttgtcagcttttgggcctcctggcaaggttgactacctctatcaaggatgtgggaaagaaaaagtattttatgaaggggtaaactggtcccctgaggcaggaattgattgctttggatcaaactggactcaaacaaagaaggacttctattcgaagatatatgaagctgctagaagcagcacatgcatgactcttgtaaattctcttgacacc…
MT511377	D/bovine/Mississippi/C00196N/2015	D/OK	1995	2015	USA	bovine	atgaagactgagccaatgactggattcacaaacgtgaccaaaggtgctagtgtcatcaaccaaaaagactggattggattcggagattcaagaacagacttgaataatgatcagtttccagcgtcttcagatgttccattgacagtggcgaagaagtttcggtcattgtcaggggcttcgttgatgttgtcagcttttgggcctcctggcaaggttgactacctctatcaaggatgtgggaaagaaaaagtattttatgaaggggtaaactggtcccctgaggcaggaattgattgctttggatcaaactggactcaaacaaagaaggacttctattcgaagatatatgaagctgctagaagcagcacatgcatgactcttgtaaattctcttgacacc…
MT511384	D/bovine/Mississippi/C00017N/2014	D/OK	1995	2014	USA	bovine	atgaagactgagccaatgactggattcacaaacgtgaccaaaggtgctagtgtcatcaaccaaaaagactggattggattcggagattcaagaacagacctgaacaatgatcagtttccagcgtcttcagatgttccattgacagtggcgaagaagtttcggtcattgtcaggggcttcgttgatgttgtcagcttttgggcctcctggcaaggttgactacctctatcaaggatgtgggaaagaaaaagtattttatgaaggggtaaactggtcccctgaggcaggaattgattgctttggatcaaactggactcaaacaaagaaggacttctattcgaagatatatgaagctgctagaagcagcacatgcatgactcttgtaaattctcttgacacc…
MT511391	D/bovine/Mississippi/C00040P/2014	D/660	1995	2014	USA	bovine	atgaagactgagccaatgactggattcacaaatgtgaccaaaggtgctagtgtcatcaaccaaaaagactgggttggattcggagattcaaggacagacttgactaatgctcagtttccagcgtcttcagatgtcccattggcagtggcaaagaagtttaggtcattgtcaggggcttcgttaatgctgtcagcttttgggcctcctggcaaggttgattacctttatcaaggatgcgggaaagaaaaagtattttatgaaggggtaaactggtcccctgaagcaggaattgattgctttgggtcaaactggactcagacaaagaaggacttctattcgaggatatatgaagctgctagaggcagcacatgcatgacccttgtaaattctctagacacc…
MT511398	D/bovine/Mississippi/C00200N/2015	D/OK	1995	2015	USA	bovine	atgaagactgagccaatgactggattcacaaacgtgaccaaaggtgctagtgtcatcaaccaaaaagactggattggattcggagattcaagaacagacttgaataatgatcagtttccagcgtcttcagatgtttcattggcagtggcgaagaagtttcggtcattgtcaggggcttcgttgatgttgtcagcttttgggcctcctggcaaggttgactacctctatcaaggatgtgggaaagaaaaagtattttatgaaggggtaaactggtcccctgaggcaggaattgattgctttggatcaaactggacccagacaaagaaggacttctattcgaggatatatgaagctgctagaagcagcacatgcatgactcttgtaaattctcttgacacc…
MT511405	D/bovine/Mississippi/C00185N/2015	D/OK	1995	2015	USA	bovine	atgaagactgagccaatgactggattcacaaacgtgaccaaaggtgctagtgtcatcaaccaaaaagactggattggattcggagattcaagaacagacttgaataatgatcagtttccagcgtcttcagatgttccattgacagtggcgaagaagtttcggtcattgtcaggggcttcgttgatgttgtcagcttttgggcctcctggcaaggttgactacctctatcaaggatgtgggaaagaaaaagtattttatgaaggggtaaactggtcccctgaggcaggaattgattgctttggatcaaactggactcaaacaaagaaggacttctattcgaagatatatgaagctgctagaagcagcacatgcatgactcttgtaaattctcttgacacc…
MT511412	D/bovine/Mississippi/C00007N/2014	D/660	1995	2014	USA	bovine	atgaaaactgagccaatgactggattcacaaatgtgaccaaaggtgctagtgtcatcaaccaaaaagactgggttggattcggagattcaaggacagacttgactaatgctcagtttccagcgtcttcagatgtcccattggcagtggcaaaaaagtttaggtcattgtcaggggcttcgttaatgttgtcagcttttgggcctcctggcaaggttgattacctttatcaaggatgcgggaaagaaaaagtattttatgaaggggtaaactggtcccctgaggcaggaattgattgctttgggtcaaactggactcagacaaagaaggacttctattcgaggatatatgaagctgctagaggcagcacatgcatgacccttgtaaattctctagacacc…
MT511419	D/bovine/Mississippi/C00002N/2014	D/660	1995	2014	USA	bovine	atgaagactgagccaatgactggattcacaaatgtgaccaaaggtgctagtgtcatcaaccaaaaagactgggttggattcggagattcaaggacagacttgactaatgctcagtttccagcgtcttcagatgtcccattggcagtggcaaagaagtttaggtcattgtcaggggcttcgttaatgctgtcagcttttgggcctcctggcaaggttgattacctttatcaaggatgcgggaaagaaaaagtattttatgaaggggtaaactggtcccctgaagcaggaattgattgctttgggtcaaactggactcagacaaagaaggacttctattcgaggatatatgaagctgctagaggcagcacatgcatgacccttgtaaattctctagacacc…
MT511426	D/bovine/Mississippi/C00004N/2014	D/OK	1995	2014	USA	bovine	atgaagactgagccaatgactggattcacaaacgtgaccaaaggtgctagtgtcatcaaccaaaaagactggattggattcggagattcaagaacagacttgaataatgatcagtttccagcgtcttcagatgttccattgacagtggcgaagaagtttcggtcattgtcaggggcttcgttgatgttgtcagcttttgggcctcctggcaaggttgactacctctatcaaggatgtgggaaagaaaaagtattttatgaaggggtaaactggtcccctgaggcaggaattgattgctttggatcaaactggactcaaacaaagaaggacttctattcgaagatatatgaagctgctagaagcagcacatgcatgactcttgtaaattctcttgacacc…
MT511433	D/bovine/Mississippi/C00213N/2015	D/OK	1995	2015	USA	bovine	atgaagactgagccaatgactggattcacaaacgtgaccaaaggtgctagtgtcatcaaccaaaaagactggattggattcggagattcaagaacagacttgaataatgatcagtttccagcgtcttcagatgttccattgacagtggcgaagaagtttcggtcattgtcaggggcttcgttgatgttgtcagcttttgggcctcctggcaaggttgactacctctatcaaggatgtgggaaagaaaaagtattttatgaaggggtaaactggtcccctgaggcaggaattgattgctttggatcaaactggactcaaacaaagaaggacttctattcgaagatatatgaagctgctagaagcagcacatgcatgactcttgtaaattctcttgacacc…
MT511440	D/bovine/Mississippi/C00199N/2015	D/OK	1995	2015	USA	bovine	atgaagactgagccaatgactggattcacaaacgtgaccaaaggtgctagtgtcatcaaccaaaaagactggattggattcggagattcaagaacagacttgaataatgatcagtttccagcgtcttcagatgtttcattggcagtggcgaagaagtttcggtcattgtcaggggcttcgttgatgttgtcagcttttgggcctcctggcaaggttgactacctctatcaaggatgtgggaaagaaaaagtattttatgaaggggtaaactggtcccctgaggcaggaattgattgctttggatcaaactggacccagacaaagaaggacttctattcgaggatatatgaagctgctagaagcagcacatgcatgactcttgtaaattctcttgacacc…
MT511453	D/bovine/Mississippi/C00158N/2015	D/OK	1995	2015	USA	bovine	atgaagactgagccaatgactggattcacaaacgtgaccaaaggtgctagtgtcatcaaccaaaaagactggattggattcggagattcaagaacagacttgaataatgatcagtttccagcgtcttcagatgtttcattggcagtggcgaagaagtttcggtcattgtcaggggcttcgttgatgttgtctgcttttgggcctcctggcaaggttgactacctctatcaaggatgtgggaaagaaaaagtattttatgaaggggtaaactggtcccctgaggcaggaattgattgctttggatcaaactggacccagacaaagaaggacttctattcgaggatatatgaagctgctagaagcagcacatgcatgactcttgtaaattctcttgacacc…
MT511460	D/bovine/Mississippi/C00020N/2014	D/OK	1995	2014	USA	bovine	atgaagactgagccaatgactggattcacaaacgtgaccaaaggtgctagtgtcatcaaccaaaaagactggattggattcggagattcaagaacagacttgaataatgatcagtttccagcgtcttcagatgttccattgacagtggcgaagaagtttcggtcattgtcaggggcttcgttgatgttgtcagcttttgggcctcctggcaaggttgactacctctatcaaggatgtgggaaagaaaaagtattttatgaaggggtaaactggtcccctgaggcaggaattgattgctttggatcaaactggactcaaacaaagaaggacttctattcgaagatatatgaagctgctagaagcagcacatgcatgactcttgtaaattctcttgacacc…
MT511467	D/bovine/Mississippi/C00218N/2015	D/OK	1995	2015	USA	bovine	atgaagactgagccaatgactggattcacaaacgtgaccaaaggtgctagtgtcatcaaccaaaaagactggattggattcggagattcaagaacagacttgaataatgatcagtttccagcgtcttcagatgtttcattggcagtggcgaagaagtttcggtcattgtcaggggcttcgttgatgttgtcagcttttgggcctcctggcaaggttgactacctctatcaaggatgtgggaaagaaaaagtattttatgaaggggtaaactggtcccctgaggcaggaattgattgctttggatcaaactggacccagacaaagaaggacttctattcgaggatatatgaagctgctagaagcagcacatgcatgactcttgtaaattctcttgacacc…
MT511474	D/bovine/Mississippi/C00165P/2015	D/OK	1995	2015	USA	bovine	atgaagactgagccaatgactggattcacaaacgtgaccaaaggtgctagtgtcatcaaccaaaaagactggattggattcggagattcaagaacagacttgaataatgatcagtttccagcgtcttcagatgttccattggcagtggcgaagaagtttcggtcattgtcaggggcttcgttgatgttgtctgcttttgggcctcctggcaaggttgactacctctatcaaggatgtgggaaagaaaaagtattttatgaaggggtaaactggtcccctgaggcaggaattgattgctttggatcaaactggacccagacaaagaaggacttctattcgaggatatatgaagctgctagaagcagcacatgcatgactcttgtaaattctcttgacacc…
MT511481	D/bovine/Mississippi/C00067N/2014	D/OK	1995	2014	USA	bovine	atgaagactgagccaatgactggattcacaaacgtgaccaaaggtgctagtgtcatcaaccaaaaagactggattggattcggagattcaagaacagacctgaacaatgatcagtttccagcgtcttcagatattccattgacagtggcgaagaagtttcggtcattgtcaggggcttcgttgatgttgtcagcttttgggcctcctggcaaggttgactacctctatcaaggatgtgggaaagaaaaagtattttatgaaggggtaaactggtcccctgaggcaggaattgattgctttggatcaaactggactcaaacaaagaaggacttctattcgaagatatatgaagctgctagaagcagcacatgcatgactcttgtaaattctcttgacacc…
MT511488	D/bovine/Mississippi/C00148N/2014	D/OK	1995	2014	USA	bovine	atgaagactgagccaatgactggattcacagatgtgaccaaaggtgctagtgtcatcaaccaaaaagactggattggattcggagattcaagaacagacttggctaatgatcagtttccaatgtcttcggatgttccattggcagtggcaaagaagtttcggtcattgtcaggggcttcgttgatgttgtcagcttttgggcctcctggaaaggttgactacctctatcaaggatgtgggaaagaaaaagtattttatgaaggggtaaactggtcccctgaggcaggaattgattgctttggatcaaactggactcagacaaagaaggacttctattcgaagatatatgaagctgctagaggcagcacatgcatgactcttgtaaattctcttgacacc…
MT511495	D/bovine/Mississippi/C00162N/2015	D/OK	1995	2015	USA	bovine	atgaagactgagccaatgactggattcacaaacgtgaccaaaggtgctagtgtcatcaaccaaaaagactggattggattcggagattcaagaacagacctgaacaatgatcagtttccagcgtcttcagatgttccattgacagtggcgaagaagtttcggtcattgtcaggggcttcgttgatgttgtcagcttttgggcctcctggcaaggttgactacctctatcaaggatgtgggaaagaaaaagtattttatgaaggggtaaactggtcccctgagacaggaattgattgctttggatcaaactggactcaaacaaagaaggacttctattcgaagatatatgaagctgctagaagcagcacatgcatgactcttgtaaattctcttgacacc…
MT511502	D/bovine/Mississippi/C00186N/2015	D/OK	1995	2015	USA	bovine	atgaagactgagccaatgactggattcacaaacgtgaccaaaggtgctagtgtcatcaaccaaaaagactggattggattcggagattcaagaacagacttgaataatgatcagtttccagcgtcttcagatgttccattgacagtggcgaagaagtttcggtcattgtcaggggcttcgttgatgttgtcagcttttgggcctcctggcaaggttgactacctctatcaaggatgtgggaaagaaaaagtattttatgaaggggtaaactggtcccctgaggcaggaattgattgctttggatcaaactggactcaaacaaagaaggacttctattcgaagatatatgaagctgctagaagcagcacatgcatgactcttgtaaattctcttgacacc…
MT511515	D/bovine/Mississippi/C00207N/2015	D/OK	1995	2015	USA	bovine	atgaagactgagccaatgactggattcacaaacgtggccaaaggtgctagtgtcatcaaccaaaaagactggattggattcggagattcaagaacagacttgaataatgatcagtttccagcgtcttcagatgtttcattggcagtggcgaagaagtttcggtcattgtcaggggcttcgttgatgttgtcagcttttgggcctcctggcaaggttgactacctctatcaaggatgtgggaaagaaaaagtattttatgaaggggtaaactggtcccctgaggcaggaattgattgctttggatcaaactggacccagacaaagaaggacttctattcgaggatatatgaagctgctagaagcagcacatgcatgactcttgtaaattctcttgacacc…
MT511522	D/bovine/Mississippi/C00158P/2015	D/OK	1995	2015	USA	bovine	atgaagactgagccaatgactggattcacaaacgtgaccaaaggtgctagtgtcatcaaccaaaaagactggattggattcggagattcaagaacagacttgaataatgatcagtttccagcgtcttcagatgtttcattggcagtggcgaagaagtttcggtcattgtcaggggcttcgttgatgttgtctgcttttgggcctcctggcaaggttgactacctctatcaaggatgtgggaaagaaaaagtattttatgaaggggtaaactggtcccctgaggcaggaattgattgctttggatcaaactggacccagacaaagaaggacttctattcgaggatatatgaagctgctagaagcagcacatgcatgactcttgtaaattctcttgacacc…
MT511529	D/bovine/Mississippi/C00009P/2014	D/660	1995	2014	USA	bovine	atgaagactgagccaatgactggattcacaaatgtgaccaaaggtgctagtgtcatcaaccaaaaagactgggttggattcggagattcaaggacagacttgactaatgctcagtttccagcgtcttcagatgtcccattggcagtggcaaagaagtttaggtcattgtcaggggcttcgttaatgctgtcagcttttgggcctcctggcaaggttgattacctttatcaaggatgcgggaaagaaaaagtattttatgaaggggtaaactggtcccctgaagcaggaattgattgctttgggtcaaactggactcagacaaagaaggacttctattcgaggatatatgaagctgctagaggcagcacatgcatgacccttgtaaattctctagacacc…
MT511536	D/bovine/Mississippi/C00165N/2015	D/OK	1995	2015	USA	bovine	atgaagactgagccaatgactggattcacaaacgtgaccaaaggtgctagtgtcatcaaccaaaaagactggattggattcggagattcaagaacagacttgaataatgatcagtttccagcgtcttcagatgttccattggcagtggcgaagaagtttcggtcattgtcaggggcttcgttgatgttgtctgcttttgggcctcctggcaaggttgactacctctatcaaggatgtgggaaagaaaaagtattttatgaaggggtaaactggtcccctgaggcaggaattgattgctttggatcaaactggacccagacaaagaaggacttctattcgaggatatatgaagctgctagaagcagcacatgcatgactcttgtaaattctcttgacacc…
MT511543	D/bovine/Mississippi/C00214N/2015	D/OK	1995	2015	USA	bovine	atgaagactgagccaatgactggattcacaaacgtgaccaaaggtgctagtgtcatcaaccaaaaagactggattggattcggagattcaagaacagacttgaataatgatcagtttccagcgtcttcagatgtttcattggcagtggcgaagaagtttcggtcattgtcaggggcttcgttgatgttgtcagcttttgggcctcctggcaaggttgactacctctatcaaggatgtgggaaagaaaaagtattttatgaaggggtaaactggtcccctgaggcaggaattgattgctttggatcaaactggacccagacaaagaaggacttctattcgaggatatatgaagctgctagaagcagcacatgcatgactcttgtaaattctcttgacacc…
MT636473	D/bovine/Texas/72/2017	D/OK	2049	2017	USA	bovine	atgaagactgagccaatgactggattcacaaatgtgaccaaaggtgccagtgtcatcaaccaaaaagactggattggattcggagattcaagaacagacttgactaatgatcagtttccagcgtcttcagatgttccattggcagtggcaaaaaagtttcggtcattgtcaggggcttctttgatgttgtcagcttttgggcctcctggaaaggttgattacctctatcaaggatgtggaaaagaaaaagtattttatgaaggggtaaactggtcccctgaggcaggaattgattgctttggatcaaactggactcagacaaagaaggacttctattcgaggatatatgaagctgctagaggcagcacatgcatgactcttgtaaattctcttgacacc…
MW020308	D/bovine/California/0363/2019	CA2019	2047	2019	USA	bovine	atgaaaactgagccaatgactggattcacaaatgtgaccaaaggtgctagtgtcatcaaccaaaaagactggattggattcggagactcgagaacagacttggctaatgctcagtttccagcgtcttcagatgtttcactggcagtggcaaagaagtttcggtcattgtcaggggcttcgctgatgttgtcagcttttgggcctcctggcaaggttgactacctctatcaaggatgcgggaaagaaaaagtattttatgaaggggtgaactggtcccctgaggcaggaattgattgctttggatcaaactggactcagataaaaaaggacttctattcgaggatatatgaagctgctagaggcagcatatgcatgacccttgtaaattctcttgaaaca…
MW020315	D/bovine/California/0894/2019	CA2019	2049	2019	USA	bovine	atgaaaactgagccaatgactggattcacaaatgtgaccaaaggtgctagtgtcatcaaccaaaaagactggattggattcggagactcgagaacagacttggctaatgctcagtttccagcgtcttcagatgtttcactggcagtggcaaagaagtttcggtcattgtcaggggcttcgctgatgttgtcagcttttgggcctcctggcaaggttgactacctctatcaaggatgcgggaaagaaaaagtattttatgaaggggtgaactggtcccctgaggcaggaattgattgctttggatcaaactggactcagacaaaaaaggacttctattcgaggatatatgaagctgctagaggcagcatatgcatgacccttgtaaattctcttgaaaca…
MW020322	D/bovine/California/1908/2019	CA2019	2049	2019	USA	bovine	atgaaaactgagccaatgactggattcacaaatgtgaccaaaggtgctagtgtcatcaaccaaaaagactggattggattcggagactcaagaacagacttggctaatgctcagtttccagcgtcttcagatgtttcaatggcagtggcaaagaagtttcggtcattgtcaggggcttcgctaatgttgtcagcttttgggcctcctggcaaggttgactacctctatcaaggatgcgggaaagaaaaagtattttatgaaggggtgaactggtcccctgaggcaggaattgattgctttggatcaaactggactcagacaaaaaaggacttctattcgaggatatatgaagctgctagaggcagcatatgcatgacccttgtaaattctcttgaaaca…
MW079472	D/bovine/Utah/9/2019	D/660	2044	2019	USA	bovine	atggagactgagccaatgactggattcacaaatgtgaccaaaggtgctagtgtcatcaaccaaaaggattgggttggattcggagattcaaggacagacttgactaatgctcagtttccagcgtcttcagatgtcccattggcagtggcaaaaaagtttaggtcattgtcaggggcttcgttaatgttgtcagcttttgggcctcctggcaaagttgattacctttatcaaggatgcggaaaggaaaaagtattttatgaaggggtaaactggtcccctgaggcaggaattgattgctttggatcaaactggactcagacaaagaaagacttctattcgagaatatatgaagctgctagaggaagcacatgcatgacccttgtaaattctttagacacc…
MW079473	D/bovine/California/17/2019	D/660	2044	2019	USA	bovine	atgaagactgagccaatgactggattcacaaatgtgaccaaaggtgctagtgtcatcaaccaaaaagattgggttggattcggagattcaaggacagacttgactaatgcccagtttccagcgtcttcagatgtcccattggcagtggcaaaaaagtttaggtcattgtcaggggcttcgttaatgttgtcagcttttgggcctcctggcaaagttgattacctttatcaaggatgcgggaaagaaaaagtattttatgaaggggtaaactggtcccctgaggcaggaattgattgctttggatcaaactggactcagacaaagaaagacttctattcgaggatatatgaagctgctagaggcagcacatgcatgacccttgtaaattctctagacacc…
MW079474	D/bovine/Kansas/25/2019	D/660	2042	2019	USA	bovine	atgaagactgagccaatgactggattcacaaatgtgaccaaaggtgctagtgtcatcaaccaaaaagactgggttggattcggagattcaaggacagacttgactaatgctcagtttccagcgtcttcagacgttccattggcagtggcaaaaaagtttaggtcattgtcaggggcttcgttaatgttgtcagcttttgggcctcctggcaaggttgattacctttatcaaggatgcgggaaagaaaaagtattttatgaaggggtaaactggtcccctgaagcaggaattgattgctttggatcaaactggactcagacaaagaaagacttctattcaaggatatatgaagctgctagaggcagtacatgcatgacccttgtaaattctctagacacc…
MW079475	D/bovine/Kansas/26/2019	D/660	2044	2019	USA	bovine	atgaagactgagccaatgactggattcacaaatgtgaccaaaggtgctagtgtcatcaaccaaaaagactggattggattcggagattcaagaacagacttgactaatgatcagtttccagcgtcttcagacgttccattggcagtggcaaaaaagtttaggtcattgtcaggggcttcgttaatgttgtcagcttttgggcctcctggcaaggttgattacctttatcaaggatgcgggaaagaaaaagtattttatgaaggggtaaactggtcccctgaagcaggaattgattgctttggatcaaactggactcagacaaagaaagacttctattcaaggatatatgaagctgctagaggcagcacatgcatgacccttgtaaattctctagacacc…
MW079476	D/bovine/Kansas/27/2019	D/660	2044	2019	USA	bovine	atgaagactgagccaatgactggattcacaaatgtgaccaaaggtgctagtgtcatcaaccaaaaagactgggttggattcggagattcaaggacagacttgactaatgctcagtttccagcgtcttcagacgttccattggcagtggcaaaaaagtttaggtcattgtcaggggcttcgttaatgttgtcagcttttgggcctcctggcaaggttgattacctttatcaaggatgcgggaaagaaaaagtattttatgaaggggtaaactggtcccctgaagcaggaattgattgctttggatcaaactggactcagacaaagaaagacttctattcaaggatatatgaagctgctagaggcagtacatgcatgacccttgtaaattctctagacacc…
MW079477	D/bovine/Kansas/28/2019	D/660	2041	2019	USA	bovine	atgaagactgagccaatgactggattcacaaatgtgaccaaaggtgctagtgtcatcaaccaaaaagactgggttggattcggagattcaaggacagacttgactaatgctcagtttccagcgtcttcagacgttccattggcagtggcaaaaaagtttaggtcattgtcaggggcttcgttaatgttgtcagcttttgggcctcctggcaaggttgattacctttatcaaggatgcgggaaagaaaaagtattttatgaaggggtaaactggtcccctgaagcaggaattgattgctttggatcaaactggactcagacaaagaaagacttctattcaaggatatatgaagctgctagaggcagtacatgcatgacccttgtaaattctctagacacc…
MW079478	D/bovine/Kansas/33/2019	D/OK	2047	2019	USA	bovine	atgaagactgagccaatgactggattcacaaatgtgaccaaaggtgctagtgtcatcaaccaagaagactggattggattcggagattcaagaacagacttgactaatgatcagtttccagcgtcttcagatgttccattggcagtggcgaagaagtttcggtcattgtcaggggcttcgttgatgttgtcagcttttgggcctcctggaaaggttgactacctctatcaaggatgtgggaaagaaaaagtattttatgaaggggtaaactggtcccctgaggcaggaattgattgctttggatcaaactggactcagacaacaaaggaattctattcgaagatatatgaagctgctagaggcagcacatgcatgactcttgtgaattctcttgatacc…
LC565476	D/bovine/Hokkaido/HKD1/2018	YAMA2016	1980	2018	Japan	bovine	atgaaaactgagccgatgactgggttcacgaatgtaaccaaaggtgctagtgtcatcaaccaaaaagactggattggattcggagattcaagaacagacttgactaatgatcaatttccagcgtcttcagatgtttcattggcagtggcaaagaagtttcggtcattgtcaggggcttcgttgatgttgtcagcttttgggcctcctggcaaggttgactacctctatcaaggatgcgggaaagaaaaagtattttatgaaggagtaaactggtcccctgaggcaggaattgattgctttggatcaaactggactcagacaaagaaggacttctattcgaggatatatgaagctgctagaggcagcacatgcatgacccttgtaaattctcttgacacc…
LC565477	D/bovine/Hokkaido/HKD2/2019	YAMA2019	1986	2019	Japan	bovine	acgaagactgagccaatgactggattcacaaatgtgaccaaaggtgctagtgtcatcaaccaaggagactggattggattcggagattcaagaacagacttgaataatgatcagtttccagcgtcttcagatgttccattggtagtggcaaagaagtttcggtcattgtcaggggcttcattgatgttgtcagcttttgggcctcctggcaaggttgactacctctatcaaggatgcgggaaagaaaaagtattttatgaaggagtaaactggtcccctgaggcaaaaattgattgctttggatcaaactggactcagacaaagaaagacttctattcgaggatatatgaagctgctagaggcagcacatgtatgacccttgtaaattctcttgacacc…
LC565478	D/bovine/Hokkaido/HKD3/2020	YAMA2019	1965	2020	Japan	bovine	acgaagactgagccaatgactggattcacaaatgtgaccaaaggtgctagtgtcatcaaccaaggagactggattggattcggagattcaagaacagacttgaataatgatcagtttccagcgtcttcagatgttccattggtagtagcaaagaagtttcggtcattgtcaggggcttcattgatgttgtcagcttttgggcctcctggcaaggttgactacctctatcaaggatgcgggaaagaaaaagtattttatgaaggagtaaactggtcccctgaggcgaaaattgattgctttggatcaaactggactcagacaaagaaggacttctattcgaggatatatgaagctgctagaggcagcacatgtatgacccttgtaaattctcttgacacc…
MW632181	D/bovine/California/1490/2018	D/660	2049	2018	USA	bovine	atgaagactgagccaatgactggattcacaaatgtgaccaaaggtgctagtgtcatcaaccaaaaagattgggttggattcggagattcaaggacagacttgactaatgcccagtttccagcgtcttcagatgtcccattggcagtggcaaaaaagtttaggtcattgtcaggggcttcgttaatgttgtcagcttttgggcctcctggcaaagttgattacctttatcaaggatgcggaaaagaaaaagtattttatgaaggggtaaactggtcccctgaggcaggaattgattgctttggatcaaactggactcagacaaagaaagacttctattcgaggatatatgaagctgctagaggcagcacatgcatgacccttgtaaattctctagacacc…
MW632174	D/bovine/Michigan/0377/2019	D/OK	2049	2019	USA	bovine	atgaagactgagccaatgactggattcacaaatgtgaccaaaggtgctagtgtcatcaaccaagaagactggattggattcggagattcaagaacagacttgactaatgatcagtttccagcgtcttcagatgttccattggcagtggcgaagaagtttcggtcattgtcaggggcttcgttgatgttgtcagcttttgggcctcctggaaaggttgactacctctatcaaggatgtgggaaagaaaaagtattttatgaaggggtaaactggtcccctgaggcaggaattgattgctttggatcaaactggactcagacaaagaaggaattctattcgaagatatatgaagctgctagaggcagcacatgcatgactcttgtgaattctcttgatacc…
MW632188	D/bovine/Oklahoma/1544/2018	D/660	2049	2018	USA	bovine	atgaagactgagccaatgactggattcacaaatgtgaccaaaggtgctagtgtcatcaaccaaaaagactgggttggattcggagattcaaggacagacttgactaatgctcagtttccagcatcttcagacgtcccattggcagtggcaaaaaagtttaggtcattgtcaggggcttcgttaatgttgtcagcttttgggcctcctggcaaggttgattacctttatcagggatgcgggaaagaaaaagtgttttatgaaggggtaaactggtcccctgaggcaggaattgattgctttggatcaaactggactcagacaaagaaagacttctattcgaggatatatgaagctgctagaggcagcacatgcatgacccttgtaaattctctagacacc…
MZ264979	D/bovine/Italy/287448/2015	D/OK	2049	2015	Italy	bovine	atgaagactgagccaatgactggattcacaaacgtgaccaaaggtgctagtgtcatcaaccaaaaagactggattggattcggagattcaagaacagacttgaataatgatcagtttccagcatcttcagatgttccattggcagtggcgaagaagtttcggtcattgtcaggagcttcgttgatgttgtcagcttttgggcctcctggcaaggttgactacctctatcaaggatgtgggaaagaaaaagtattttatgaaggggtaaactggtcccctgaggcaggaattgattgctttggatcaaactggactcaaacaaagaaggacttctattcgaagatatatgaagctgctagaagcagcacatgcatgactcttgtaaattctcttgacacc…
OM468233	D/bovine/Denmark/3727003200-7/2020	D/660	2020	2020	Denmark	bovine	atgaagactgagccaatgactggattcacaaatgtgaccaaaggtgctagtgtcatcaaccaaaaagactgggttggattcggagattcaaggacagacttgactaatgctcagtttccagcgtcttcagacgtcccattggcagtggcaaaaaagtttaggtcattgtcaggggcttcgttaatgttgtcagcttttgggcctcctggcaaggttgattacctttatcaaggatgcggaaaagaaaaagtattttatgaaggggtaaactggtcccctgaggcaggaattgattgctttggatcaaactggactcagacaaagaaagacttttattcgaggatatatgaagctgctagaggcagcacatgcatgacccttgtaaattctctagacacc…
OM468234	D/bovine/Denmark/5256205576-8/2020	D/660	2020	2020	Denmark	bovine	atgaagactgagccaatgactggattcacaaatgtgaccaaaggtgctagtgtcatcaaccaaaaagactgggttggattcggagattcaaggacagacttgactaatgctcagtttccagcgtcttcagacgtcccattggcagtggcaaaaaagtttaggtcattgtcaggggcttcgttaatgttgtcagcttttgggcctcctggcaaggttgattacctttatcaaggatgcgggaaagaaaaagtattttatgaaggggtaaactggtcccctgaagcaggaattgattgctttggatcaaactggactcagacaaagaaagacttctattcgaggatatatgaagctgctagaggcagcacatgcatgacccttgtaaattctctagacacc…
OM468235	D/bovine/Denmark/1052304114-10/2020	D/660	2020	2020	Denmark	bovine	atgaagactgagccaatgactggattcacaaatgtgaccaaaggtgctagtgtcatcaaccaaaaagactgggttggattcggagattcaaggacagatttgactaatgctcagtttccagcgtcttcagacgtcccattggcagtggcaaaaaagtttaggtcattgtcaggggcttcgttaatgttgtcagcttttgggcctcctggcaaggttgattacctttatcaaggatgcgggaaagaaaaagtattttatgaaggggtgaactggtcccctgaggcaggaattgattgctttggatcaaactggactcagacaaagaaagacttctattcgaggatatatgaagctgctagaggcagcacatgcatgacccttgtaaattctctagacacc…
OM468236	D/bovine/Denmark/5995505714-9/2020	D/660	2020	2020	Denmark	bovine	atgaagactgagccaatgactggattcacaaatgtgaccaaaggtgctagtgtcatcaaccaaaaagactgggttggattcggagattcaaggacagatttgactaatgctcagtttccagcgtcttcagacgtcccattggcagtggcaaaaaagtttaggtcattgtcaggggcttcgttaatgttgtcagcttttgggcctcctggcaaggttgattacctttatcaaggatgcgggaaagaaaaagtattttatgaaggggtaaactggtcccctgaggcaggaattgattgctttggatcaaactggactcagacaaagaaagacttctattcgaggatatatgaagctgctagaggcagcacatgcatgacccttgtaaattctctagacacc…
OM468237	D/bovine/Denmark/5022903340-5/2019	D/OK	2020	2019	Denmark	bovine	atgaagactgagccaatgactggattcacaaacgtgaccaaaggtactagtgtcatcaaccaaaaggactggattggattcggagattcaagaacagacttgaataatgatcagtttccagcgtcttcagatgttccattggcagtggcgaagaagtttcggtcattgtcaggagcttcgttaatgttgtcagcttttgggcctcctggcaaggttgactacctctatcaagggtgtgggaaagaaaaagtgttttatgaaggggtaaactggtcccctgaggcagggattgattgctttggatcaaactggactcaaacaaagaaggacttctattcgaagatatatgaagctgccagaagcagcacatgcatgacccttgtaaattcccttgacacc…
OM468238	D/bovine/Denmark/5195604714-5/2019	D/OK	2020	2019	Denmark	bovine	atgaagactgagccaatgactggattcacaaacgtgaccaaaggtactagtgtcatcaaccaaaaggactggattggattcggagattcaagaacagacttgaataatgatcagtttccagcgtcttcagatgttccattggcagtggcgaagaagtttcggtcattgtcaggagcttcgttaatgttgtcagcttttgggcctcctggcaaggttgactacctctatcaagggtgtgggaaagaaaaagtgttttatgaaggggtaaactggtcccctgaggcagggattgattgctttggatcaaactggactcaaacaaagaaggacttctattcgaagatatatgaagctgccagaagcagcacatgcatgactcttgtaaattcccttgacacc…
OM468239	D/bovine/Denmark/5161205135-5/2019	D/OK	2020	2019	Denmark	bovine	atgaagactgagccaatgactggattcacaaacgtgaccaaaggtactagtgtcatcaaccaaaaggactggattggattcggagattcaagaacagacttgaataatgatcagtttccagcgtcttcagatgttccattggcagtggcgaagaagtttcggtcattgtcaggagcttcgttaatgttgtcagcttttgggcctcctggcaaggttgactacctctatcaagggtgtgggaaagaaaaagtgttttatgaaggggtaaactggtcccctgaggcagggattgattgctttggatcaaactggactcaaacaaagaaggacttctattcgaagatatatgaagctgccagaagcagcacatgcatgactcttgtaaattcccttgacacc…
OM468240	D/bovine/Denmark/4559602762-5/2019	D/OK	2020	2019	Denmark	bovine	atgaagactgagccaatgactggattcacaaacgtgaccaaaggtactagtgtcatcaaccaaaaggactggattggattcggagattcaagaacagacttgaataatgatcagtttccagcgtcttcagatgttccattggcagtggcgaagaagtttcggtcattgtcaggagcttcgttaatgttgtcagcttttgggcctcctggcaaggttgactacctctatcaagggtgtgggaaagaaaaagtgttttatgaaggggtaaactggtcccctgaggcagggattgattgctttggatcaaactggactcaaacaaagaaggacttctattcgaagatatatgaagctgccagaagcagcacatgcatgactcttgtaaattcccttgacacc…
OM468241	D/bovine/Denmark/3313408142-6/2020	D/OK	2020	2020	Denmark	bovine	atgaagactgagccaatgactggattcacaaacgtgaccaaaggtactagtgtcatcaaccaaaaggactggattggattcggagattcaagaacagacttgaataatgatcagttcccagcgtcttcagatgttccattggcagtggcgaagaagtttcggtcattgtcaggagcttcgttaatgttgtcagcttttgggcctcctggcaaggttgactacctctatcaaggatgtgggaaagaaaaagtattttatgaaggggtaaactggtcccctgaggcagggattgattgctttggatcaaactggactcaaacaaagaaggacttctattcgaagatatatgaagctgctagaagcagcacatgcatgactcttgtaaattctcttgacacc…
OM468242	D/bovine/Denmark/1173303525-4/2019	D/OK	2020	2019	Denmark	bovine	atgaagactgagccaatgactggattcacaaacgtgaccaaaggtactagtgtcatcaaccaaaaggactggattggattcggagattcaagaacagacttgaataatgatcagttcccagcgtcttcagatgttccattggcagtggcgaagaagtttcggtcattgtcaggagcttcgttaatgttgtcagcttttgggcctcctggcaaggttgactacctctatcaaggatgtgggaaagaaaaagtattttatgaaggggtaaactggtcccctgaggcagggattgattgctttggatcaaactggactcaaacaaagaaggacttctattcgaagatatatgaagctgctagaagcagcacatgcatgactcttgtaaattctcttgacacc…
OM468243	D/bovine/Denmark/6171103755-1/2019	D/OK	2020	2019	Denmark	bovine	atgaagactgagccaatgactggattcacaaacgtgaccaaaggtactagtgtcatcaaccaaaaggactggattggattcggagattcaagaacagacttgaataatgatcagttcccagcgtcttcagatgttccattggcagtggcgaagaagtttcggtcattgtcaggagcttcgttaatgttgtcagcttttgggcctcctggcaaggttgactacctctatcaaggatgtgggaaagaaaaagtattttatgaaggggtaaactggtcccctgaggcagggattgattgctttggatcaaactggactcaaacaaagaaggacttctattcgaagatatatgaagctgctagaagcagcacatgcatgactcttgtaaattctcttgacacc…
OM468244	D/bovine/Denmark/5224403563-5/2019	D/OK	2020	2019	Denmark	bovine	atgaagactgagccaatgactggattcacaaacgtgaccaaaggtactagtgtcatcaaccaaaaggactggattggattcggagattcaagaacagacttgaataatgatcagttcccagcgtcttcagatgttccattggcagtggcgaagaagtttcggtcattgtcaggagcttcgttaatgttgtcagcttttgggcctcctggcaaggttgactacctctatcaaggatgtgggaaagaaaaagtattttatgaaggggtaaactggtcccctgaggcagggattgattgctttggatcaaactggactcaaacaaagaaggacttctattcgaagatatatgaagctgctagaagcagcacatgcatgactcttgtaaattctcttgacacc…
OM468245	D/bovine/Denmark/5195604790-5/2019	D/OK	2020	2019	Denmark	bovine	atgaagactgagccaatgactggattcacaaacgtgaacaaaggtactagtgtcatcaaccaaaaggactggattggattcggagattcaagaacagacttgaataatgatcagttcccagcgtcttcagatgttccattggcagtggcgaagaagtttcggtcattgtcaggagcttcgttaatgttgtcagcttttgggcctcctggcaaggttgactacctctatcaaggatgtgggaaagaaaaagtattttatgaaggggtaaactggtcccctgaggcagggattgattgctttggatcaaactggactcaaacaaagaaggacttctattcgaagatatatgaagctgctagaagcagcacatgcatgactcttgtaaattctcttgacacc…
OM468246	D/bovine/Denmark/5246407608-2/2019	D/OK	1995	2019	Denmark	bovine	atgaagactgagccaatgactggattcacaaacgtgaccaaaggtgctagtgtcatcaaccaaaaggactggattggattcggagattcaagaacagacttgaataatgatcagtttccagcgtcttcagatgttccattggcagtggcgaagaagtttcggtcattgtcaggagcttcgttgatgttgtcagcttttggccctcctggcaaggttgactacctctatcaaggatgtgggaaagaaaaagtattttatgaaggggtaaactggtcccctgaggcaggaattgattgctttggatcaaactggactcaaacaaagaaggacttctattcgaagatatatgaagctgctagaagcagcacatgcatgactcttgtaaattctcttgacacc…
OM468247	D/bovine/Denmark/5358904609-3/2019	D/OK	1987	2019	Denmark	bovine	atgaagactgagccaatgactggattcacaaacgtgaccaaaggtactagtgtcatcaaccaaaaggactggattggattcggagattcaagaacagacttgaataatgatcagtttccagcgtcttcagatgttccattggcagtggcgaagaagtttcggtcattgtcaggagcttcgttaatgttgtcagcttttgggcctcctggcaaggttgactacctctatcaaggatgtgggaaagaaaaagtattttatgaaggggtaaactggtcccctgaggcagggattgattgctttggatcaaactggactcaaacaaagaaggacttctattcgaagatatatgaagctgctagaagcagcacatgcatgactcttgtaaattctcttgacacc…
OM468248	D/bovine/Denmark/3058506689-11/2019	D/OK	1989	2019	Denmark	bovine	atgaagactgagccaatgactggattcacaaacgtgaccaaaggtactagtgtcatcaaccaaaaggactggattggattcggagattcaagaacagacttgaataatgatcagttcccagcgtcttcagatgttccattggcagtggcgaagaagtttcggtcattgtcaggagcttcgttaatgttgtcagcttttgggcctcctggcaaggttgactacctctatcaaggatgtgggaaagaaaaagtattttatgaaggggtaaactggtcccctgaggcagggattgattgctttggatcaaactggactcaaacaaagaaggacttctattcgaagatatatgaagctgctagaagcagcacatgcatgactcttgtaaattctcttgacacc…
OM468296	D/bovine/Denmark/47398-3622/2015	D/OK	1924	2015	Denmark	bovine	atgaagactgagccaatgactggattcacaaacgtgaccaaaggtgctagtgtcatcaaccaaaaggactggattggattcggagattcaagaacagacttgaataatgatcagtttccagcgtcttcagatgttccattggcagtggcgaagaagtttcggtcattgtcaggagcttcgttgatgttgtcagcttttggccctcctggcaaggttgactacctctatcaaggatgtgggaaagaaaaagtattttatgaaggggtaaactggtcccctgaggcaggaattgattgctttggatcaaactggactcaaacaaagaaggacttctattcgaagatatatgaagctgctagaagcagcacatgcatgactcttgtaaattctcttgacacc…
OM763677	D/bovine/CHN/JLSL/2021	YAMA2019	1995	2021	China	bovine	acgaagactgagccaatgactggattcacaaatgtgaccaaaggtgctagtgtcatcaaccaaggagactggattggattcggagattcaagaacagacttgaataatgatcagtttccagcgtcttcagatgtcccattggtagtagcaaggaagtttcggtcattgtcaggggcttcattgatgttgtcagcttttgggcctcctggcaaggttgactacctctatcaaggatgcgggaaagaaaaagtattttatgaaggagtaaactggtcccctgagacaaaaattgattgctttggatcaaactggactcagacaaagaaggacttctattcgaggatatatgaagctgctagaggcagcacatgtatgacccttgtaaattctcttgacacc…
ON038774	D/bovine/France/A13/2018	D/OK	1995	2018	France	bovine	atgaagactgagccaatgactggattcacaaacgtgatcaaaggtgctagtgtcatcaaccaaaaggactggattggattcggagattcaagaacagacttgaataatgatcagtttccagcgtcttcagatgttccattggcagtggcgaagaagtttcggtcattgtcaggagcttcgttgatgttgtcagcttttgggcctcctggcaaggttgactacctctatcaaggatgtgggaaagaaaaagtattttatgaaggggtaaactggtcccctgaggcaggaattgattgctttggatcaaactggactcaaacaaagaaggacttctattcgaagatatatgaagctgctagaagcagcacatgcatgactcttgtaaattctcttgacacc…
ON038776	D/bovine/France/A23D/2018	D/OK	1995	2018	France	bovine	atgaagacggagccaatgactggattcacaaacgtgaccaaaggtgctagtgtcatcaaccaaaaggactggattggattcggagattcaagaacagacttgaataatgatcagtttccagcgtcttcagatgttccattggcagtggcgaagaagtttcggtcattgtcaggagcttcgttgatgttgtcagcttttgggcctcctggcaaggttgactacctctatcaaggatgtgggaaagaaaaagtattttatgaaggggtaaactggtcccctgaggcaggaattgattgctttggatcaaactggactcaaacaaagaaggacttctattcgaagatatatgaagctgctagaagcagcacatgcatgactcttgtaaattctcttgacacc…
ON038777	D/bovine/France/B31/2018	D/OK	1995	2018	France	bovine	atgaaaactgagccaatgactggattcacaaacgtgatcaaaggtgctagtgtcatcaaccaaaaggactggattggattcggagattcaagaacagacttgaataatgatcagtttccagcgtcttcagatgttccattggcagtggcgaagaaatttcggtcattgtcaggagcttcgttgatgttgtcagcttttgggcctcctggcaaggttgactacctctatcagggatgtgggaaagaaaaagtattttatgaaggggtaaactggtcccctgaggcaggaattgattgctttggatcaaactggactcaaacaaagaaggacttctattcgaagatatatgaagctgctagaagcagcacatgcatgactcttgtaaattctcttgacacc…
ON038778	D/bovine/France/B19/2018	D/OK	1995	2018	France	bovine	atgaaaactgagccaatgactggattcacaaacgtgatcaaaggtgctagtgtcatcaaccaaaaggactggattggattcggagattcaagaacagacttgaataatgatcagtttccagcgtcttcagatgttccattggcagtggcgaagaaatttcggtcattgtcaggagcttcgttgatgttgtcagcttttgggcctcctggcaaggttgactacctctatcagggatgtgggaaagaaaaagtattttatgaaggggtaaactggtcccctgaggcaggaattgattgctttggatcaaactggactcaaacaaagaaggacttctattcgaagatatatgaagctgctagaagcagcacatgcatgactcttgtaaattctcttgacacc…
ON038779	D/bovine/France/B32/2018	D/OK	1995	2018	France	bovine	atgaaaactgagccaatgactggattcacaaacgtgatcaaaggtgctagtgtcatcaaccaaaaggactggattggattcggagattcaagaacagacttgaataatgatcagtttccagcgtcttcagatgttccattggcagtggcgaagaaatttcggtcattgtcaggagcttcgttgatgttgtcagcttttgggcctcctggcaaggttgactacctctatcagggatgtgggaaagaaaaagtattttatgaaggggtaaactggtcccctgaggcaggaattgattgctttggatcaaactggactcaaacaaagaaggacttctattcgaagatatatgaagctgctagaagcagcacatgcatgactcttgtaaattctcttgacacc…
ON038780	D/bovine/France/B20/2018	D/OK	1995	2018	France	bovine	atgaaaactgagccaatgactggattcacaaacgtgatcaaaggtgctagtgtcatcaaccaaaaggactggattggattcggagattcaagaacagacttgaataatgatcagtttccagcgtcttcagatgttccattggcagtggcgaagaaatttcggtcattgtcaggagcttcgttgatgttgtcagcttttgggcctcctggcaaggttgactacctctatcagggatgtgggaaagaaaaagtattttatgaaggggtaaactggtcccctgaggcaggaattgattgctttggatcaaactggactcaaacaaagaaggacttctattcgaagatatatgaagctgctagaagcagcacatgcatgactcttgtaaattctcttgacacc…
ON038781	D/bovine/France/B8D/2018	D/OK	1995	2018	France	bovine	atgaaaactgagccaatgactggattcacaaacgtgatcaaaggtgctagtgtcatcaaccaaaaggactggattggattcggagattcaagaacagacttgaataatgatcagtttccagcgtcttcagatgttccattggcagtggcgaagaaatttcggtcattgtcaggagcttcgttgatgttgtcagcttttgggcctcctggcaaggttgactacctctatcagggatgtgggaaagaaaaagtattttatgaaggggtaaactggtcccctgaggcaggaattgattgctttggatcaaactggactcaaacaaagaaggacttctattcgaagatatatgaagctgctagaagcagcacatgcatgactcttgtaaattctcttgacacc…
ON038782	D/bovine/France/B14D/2018	D/OK	1995	2018	France	bovine	atgaaaactgagccaatgactggattcacaaacgtgatcaaaggtgctagtgtcatcaaccaaaaggactggattggattcggagattcaagaacagacttgaataatgatcagtttccagcgtcttcagatgttccattggcagtggcgaagaaatttcggtcattgtcaggagcttcgttgatgttgtcagcttttgggcctcctggcaaggttgactacctctatcagggatgtgggaaagaaaaagtattttatgaaggggtaaactggtcccctgaggcaggaattgattgctttggatcaaactggactcaaacaaagaaggacttctattcgaagatatatgaagctgctagaagcagcacatgcatgactcttgtaaattctcttgacacc…
ON038783	D/bovine/France/B18D/2018	D/OK	1995	2018	France	bovine	atgaaaactgagccaatgactggattcacaaacgtgatcaaaggtgctagtgtcatcaaccaaaaggactggattggattcggagattcaagaacagacttgaataatgatcagtttccagcgtcttcagatgttccattggcagtggcgaagaaatttcggtcattgtcaggagcttcgttgatgttgtcagcttttgggcctcctggcaaggttgactacctctatcagggatgtgggaaagaaaaagtattttatgaaggggtaaactggtcccctgaggcaggaattgattgctttggatcaaactggactcaaacaaagaaggacttctattcgaagatatatgaagctgctagaagcagcacatgcatgactcttgtaaattctcttgacacc…
ON038784	D/bovine/France/B13D/2018	D/OK	1995	2018	France	bovine	atgaaaactgagccaatgactggattcacaaacgtgatcaaaggtgctagtgtcatcaaccaaaaggactggattggattcggagattcaagaacagacttgaataatgatcagtttccagcgtcttcagatgttccattggcagtggcgaagaaatttcggtcattgtcaggagcttcgttgatgttgtcagcttttgggcctcctggcaaggttgactacctctatcagggatgtgggaaagaaaaagtattttatgaaggggtaaactggtcccctgaggcaggaattgattgctttggatcaaactggactcaaacaaagaaggacttctattcgaagatatatgaagctgctagaagcagcacatgcatgactcttgtaaattctcttgacacc…
ON038785	D/bovine/France/B21D/2018	D/OK	1995	2018	France	bovine	atgaaaactgagccaatgactggattcacaaacgtgatcaaaggtgctagtgtcatcaaccaaaaggactggattggattcggagattcaagaacagacttgaataatgatcagtttccagcgtcttcagatgttccattggcagtggcgaagaaatttcggtcattgtcaggagcttcgttgatgttgtcagcttttgggcctcctggcaaggttgactacctctatcagggatgtgggaaagaaaaagtattttatgaaggggtaaactggtcccctgaggcaggaattgattgctttggatcaaactggactcaaacaaagaaggacttctattcgaagatatatgaagctgctagaagcagcacatgcatgactcttgtaaattctcttgacacc…
ON038786	D/bovine/France/B23D/2018	D/OK	1995	2018	France	bovine	atgaaaactgagccaatgactggattcacaaacgtgatcaaaggtgctagtgtcatcaaccaaaaggactggattggattcggagattcaagaacagacttgaataatgatcagtttccagcgtcttcagatgttccattggcagtggcgaagaaatttcggtcattgtcaggagcttcgttgatgttgtcagcttttgggcctcctggcaaggttgactacctctatcagggatgtgggaaagaaaaagtattttatgaaggggtaaactggtcccctgaggcaggaattgattgctttggatcaaactggactcaaacaaagaaggacttctattcgaagatatatgaagctgctagaagcagcacatgcatgactcttgtaaattctcttgacacc…
ON038787	D/bovine/France/B37D/2018	D/OK	1995	2018	France	bovine	atgaaaactgagccaatgactggattcacaaacgtgatcaaaggtgctagtgtcatcaaccaaaaggactggattggattcggagattcaagaacagacttgaataatgatcagtttccagcgtcttcagatgttccattggcagtggcgaagaaatttcggtcattgtcaggagcttcgttgatgttgtcagcttttgggcctcctggcaaggttgactacctctatcagggatgtgggaaagaaaaagtattttatgaaggggtaaactggtcccctgaggcaggaattgattgctttggatcaaactggactcaaacaaagaaggacttctattcgaagatatatgaagctgctagaagcagcacatgcatgactcttgtaaattctcttgacacc…
ON038788	D/bovine/France/B39D/2018	D/OK	1995	2018	France	bovine	atgaaaactgagccaatgactggattcacaaacgtgatcaaaggtgctagtgtcatcaaccaaaaggactggattggattcggagattcaagaacagacttgaataatgatcagtttccagcgtcttcagatgttccattggcagtggcgaagaaatttcggtcattgtcaggagcttcgttgatgttgtcagcttttgggcctcctggcaaggttgactacctctatcagggatgtgggaaagaaaaagtattttatgaaggggtaaactggtcccctgaggcaggaattgattgctttggatcaaactggactcaaacaaagaaggacttctattcgaagatatatgaagctgctagaagcagcacatgcatgactcttgtaaattctcttgacacc…
ON038789	D/bovine/France/B45D/2018	D/OK	1995	2018	France	bovine	atgaaaactgagccaatgactggattcacaaacgtgatcaaaggtgctagtgtcatcaaccaaaaggactggattggattcggagattcaagaacagacttgaataatgatcagtttccagcgtcttcagatgttccattggcagtggcgaagaaatttcggtcattgtcaggagcttcgttgatgttgtcagcttttgggcctcctggcaaggttgactacctctatcagggatgtgggaaagaaaaagtattttatgaaggggtaaactggtcccctgaggcaggaattgattgctttggatcaaactggactcaaacaaagaaggacttctattcgaagatatatgaagctgctagaagcagcacatgcatgactcttgtaaattctcttgacacc…
ON038790	D/bovine/France/B33/2018	D/OK	1995	2018	France	bovine	atgaagactgagccaatgactggattcacaaacgtgatcaaaggtgctagtgtcatcaaccaaaaggactggattggattcggagattcaagaacagacttgaataatgatcagtttccagcgtcttcagatgttccattggcagtggcgaagaagtttcggtcattgtcaggagcttcgttgatgttgtcagcttttgggcctcctggcaaggttgactacctctatcaaggatgtgggaaagaaaaagtattttatgaaggggtaaactggtcccctgaggcaggaattgattgctttggatcaaactggactcaaacaaagaaggacttctattcgaagatatatgaagctgctagaagcagcacatgcatgactcttgtaaattctcttgacacc…
ON038791	D/bovine/France/B34/2018	D/OK	1995	2018	France	bovine	atgaaaactgagccaatgactggattcacaaacgtgatcaaaggtgctagtgtcatcaaccaaaaggactggattggattcggagattcaagaacagacttgaataatgatcagtttccagcgtcttcagatgttccattggcagtggcgaagaaatttcggtcattgtcaggagcttcgttgatgttgtcagcttttgggcctcctggcaaggttgactacctctatcagggatgtgggaaagaaaaagtattttatgaaggggtaaactggtcccctgaggcaggaattgattgctttggatcaaactggactcaaacaaagaaggacttctattcgaagatatatgaagctgctagaagcagcacatgcatgactcttgtaaattctcttgacacc…
ON038792	D/bovine/France/B24D/2018	D/OK	1995	2018	France	bovine	atgaaaactgagccaatgactggattcacaaacgtgatcaaaggtgctagtgtcatcaaccaaaaggactggattggattcggagattcaagaacagacttgaataatgatcagtttccagcgtcttcagatgttccattggcagtggcgaagaaatttcggtcattgtcaggagcttcgttgatgttgtcagcttttgggcctcctggcaaggttgactacctctatcagggatgtgggaaagaaaaagtattttatgaaggggtaaactggtcccctgaggcaggaattgattgctttggatcaaactggactcaaacaaagaaggacttctattcgaagatatatgaagctgctagaagcagcacatgcatgactcttgtaaattctcttgacacc…
ON038793	D/bovine/France/B38D/2018	D/OK	1995	2018	France	bovine	atgaaaactgagccaatgactggattcacaaacgtgatcaaaggtgctagtgtcatcaaccaaaaggactggattggattcggagattcaagaacagacttgaataatgatcagtttccagcgtcttcagatgttccattggcagtggcgaagaaatttcggtcattgtcaggagcttcgttgatgttgtcagcttttgggcctcctggcaaggttgactacctctatcagggatgtgggaaagaaaaagtattttatgaaggggtaaactggtcccctgaggcaggaattgattgctttggatcaaactggactcaaacaaagaaggacttctattcgaagatatatgaagctgctagaagcagcacatgcatgactcttgtaaattctcttgacacc…
ON038794	D/bovine/France/B22D/2018	D/OK	1995	2018	France	bovine	atgaaaactgagccaatgactggattcacaaacgtgatcaaaggtgctagtgtcatcaaccaaaaggactggattggattcggagattcaagaacagacttgaataatgatcagtttccagcgtcttcagatgttccattggcagtggcgaagaaatttcggtcattgtcaggagcttcgttgatgttgtcagcttttgggcctcctggcaaggttgactacctctatcagggatgtgggaaagaaaaagtattttatgaaggggtaaactggtcccctgaggcaggaattgattgctttggatcaaactggactcaaacaaagaaggacttctattcgaagatatatgaagctgctagaagcagcacatgcatgactcttgtaaattctcttgacacc…
ON038934	D/swine/Luxembourg/0003/2018	D/OK	1995	2018	Luxembourg	swine	atgaaaactgagccaatgactggattcacaaacgtgaccaaaggtgctagtgtcataaaccaaaaggactggattggattcggagattcaagaacagacttgaataatgatcagtttccagcgtcttcagatgttccattggcagtggcgaagaagtttcggtcattgtcaggagcttcgttgatgttgtcagcttttgggcctcctggcaaggttgactacctctatcaaggatgtgggaaagaaaaagtattttatgaaggggtaaattggtcccctgaggcaggaattgattgctttggatcaaactggactcaaacaaagaaggacttctattcgaagatatatgaagctgctagaagcagcacatgcatgactcttgtaaattctcttgacacc…
ON038935	D/bovine/France/CO-E2256.01/2018	D/OK	1992	2018	France	bovine	atgaagactgagccaatgactggattcacaaacgtgaccaaaggtgctagtgtcatcaaccaaaaggactggattggattcggagattcaagaacagacttgaataatgatcagtttccagcgtcttcagatgttccattggcagtggcgaagaagtttcggtcattgtcaggagcttcattgatgttgtcagcttttgggcctcctggcaaggttgactacctctatcaaggatgtggaaaagaaaaagtattttatgaaggggtaaactggtcccctgaggcaggaattgattgctttggatcaaactggactcaaacaaagaaggacttctattcgaagatatatgaagctgctagaagcagcacatgcatgactcttgtaaattctcttgacacc…
ON166834	D/bovine/Italy/11213/2021	D/660	2044	2021	Italy	bovine	atgaagactgagccaatgactggattcacaaatgtgaccaaaggtgctagtgtcatcaaccaaaaagactgggttggattcggagattcaaggacagacttgactaatgctcagtttccagcgtcttcagacgtcccattggcagtggcaaaaaagtttaggtcattgtcaggggcttcgttaatgttgtcagcttttgggcctcctggcaaggttgattacctttatcaaggatgcgggaaagaaaaagtattttatgaaggggtaaactggtcccctgaggcaggaattgattgctttggatcaaactggactcagacaaagaaagacttttattcgaggatatatgaagctgctagaggcagcacatgcatgacccttgtaaattctctagacacc…
ON166835	D/bovine/Italy/56705-6/2020	D/660	2048	2020	Italy	bovine	atgaagactgagccaatgactggattcacaaatgtgaccaaaggtgctagtgtcatcaaccaaaaagactgggttggattcggagattcaaggacagacttgactaatgctcagtttccagcgtcttcagacgtcccattggcagtggcaaaaaagtttaggtcattgtcaggggcttcgttaatgttgtcagcttttgggcctcctggcaaggttgattacctttatcaaggatgcgggaaagaaaaagtattttatgaaggggtaaactggtcccctgaggcaggaattgattgctttggatcaaactggactcagacaaagaaagacttttattcgaggatatatgaagctgctagaggcagcacatgcatgacccttgtaaattctctagacacc…
ON166836	D/bovine/Italy/27054-2/2020	D/660	2048	2020	Italy	bovine	atgaagactgagccaatgactggattcacaaatgtgaccaaaggtgctagtgtcatcaaccaaaaagactgggttggattcggagattcaaggacagacttgactaatgctcagtttccagcgtcttcagacgtcccattggcagtggcaaaaaagtttaggtcattgtcaggggcttcgttaatgttgtcagcttttgggcctcctggcaaggttgattacctttatcaaggatgcgggaaagaaaaagtattttatgaaggggtaaactggtcccctgaggcaggaattgattgctttggatcaaactggactcagacaaagaaagacttttattcgaggatatatgaagctgctagaggcagcacatgcatgacccttgtaaattctctagacacc…
ON166837	D/bovine/Italy/18984/2020	D/660	2048	2020	Italy	bovine	atgaagactgagccaatgactggattcacaaatgtgaccaaaggtgctagtgtcatcaaccaaaaagactgggttggattcggagattcaaggacagacttgactaatgctcagtttccagcgtcttcagacgtcccattggcagtggcaaaaaagtttaggtcattgtcaggggcttcgttaatgttgtcagcttttgggcctcctggcaaggttgattacctctatcaaggatgcgggaaagaaaaagtattttatgaaggggtaaactggtcccctgaggcaggaattgattgctttggatcaaactggactcagacaaagaaagacttttattcgaggatatatgaagctgctagaggcagcacatgcatgacccttgtaaattctctagacacc…
ON166838	D/bovine/Italy/18788-3/2020	D/660	2048	2020	Italy	bovine	atgaagactgagccaatgactggattcacaaatgtgaccaaaggtgctagtgtcatcaaccaaaaagactgggttggattcggagattcaaggacagacttgactaatgctcagtttccagcgtcttcagacgtcccattggcagtggcaaaaaagtttaggtcattgtcaggggcttcgttaatgttgtcagcttttgggcctcctggcaaggttgattacctttatcaaggatgcgggaaagaaaaagtattttatgaaggggtaaactggtcccctgaggcaggaattgattgctttggatcaaactggactcagacaaagaaagacttttattcgaggatatatgaagctgctagaggcagcacatgcatgacccttgtaaattctctagacacc…
ON166839	D/bovine/Italy/32965/2021	D/660	2048	2021	Italy	bovine	atggagactgagccaatgactggattcacaaatgtgaccaaaggtgctagtgtcatcagccaagaagactgggttggattcggagattcaaggacagacttgactaatgctcagtttccagcgtcttcagacgtcccattggcagtggcaaaaaagtttaggtcattgtcaggggcctcgttaatgttgtcagcctttgggcctcctggcaaggttgattacctttatcaaggatgcgggaaagaaaaagtattttatgaaggggtaaactggtcccctgaggcaggaattgattgctttggatcaaactggactcagacaaagaaagacttctattcgaggatatatgaagctgctagaggcagcacatgcatgacccttgtaaattctctagacacc…
ON166840	D/bovine/Italy/132550/2021	D/660	2048	2021	Italy	bovine	atgaagactgagccaatgactggattcacaaatgtgaccaaaggtgctagtgtcatcaaccaaaaagactgggttggattcggagattcaaggacagacttgactaatgctcagtttccagcgtcttcagacgtcccattggcagtggcaaaaaagtttaggtcattgtcaggggcttcgttaatgttgtcagcttttgggccccctggcaaggttgattacctttatcaaggatgcgggaaagaaaaagtattttatgaaggggtaaactggtcccctgaggcaggaattgattgctttggatcaaactggactcagacaaagaaagacttttattcgaggatatatgaagctgctaggagcagcacatgcatgacccttgtaaattctctagacacc…
ON166842	D/bovine/Italy/7368/2022	D/660	2048	2022	Italy	bovine	atgaagactgagccaatgactggattcacaaatgtgaccaaaggtgctagtgtcatcaaccaaaaagattgggttggattcggagattcaaggacagacttgactaatgctcagtttccagcgtcttcagacgtcccattggcagtggcaaaaaagtttaggtcattgtcaggggcttcgttaatgttgtcagcttttgggcctcctggcaaggttgattacctttatcaaggatgcgggaaagaaaaagtattttatgaaggggtaaactggtcccctgaggcaggaattgattgctttggatcaaactggactcagacaaagaaagacttttattcgaggatatatgaagctgctagaggcagcacatgcatgacccttgtaaattctctagacacc…
ON415266	D/bovine/China/JY3001/2021	YAMA2019	1995	2021	China	bovine	acgaagactgagccaatgactggattcacaaatgtgaccaaaggtgctagtgtcatcaaccaaggagactggattggattcggagattcaagaacagacttaaataatgatcagtttccagcgtcttcagatgttccattggtagtagcaaggaagtttcggtcattgtcaggggcttcattgatgctgtcagcttttgggcctcctggcaaggttgactacctctatcaaggatgcgggaaagaaaaagtattttatgaaggagtaaactggtcccctgaggcaaaaattgattgctttggatcaaactggactcagacaaagaaggacttctattcgaggatatatgaagctgctagaggcagcacatgtatgacccttgtaaattctcttgacacc…
OP020135	D/bovine/Australia/NSWL13/2019	YAMA2019	2033	2019	Australia	bovine	acgaagactgagccaatgactggattcacaaatgtgaccaaaggtgctagtgtcatcaaccaaggagactggattggattcggagattcaagaacagacttgaataatgatcagtttccagcgtcttcagatgttccattagtagtagcaaagaagtttcggtcattgtcaggggcttcattgatgttgtcagcttttgggcctcctggcaaggttgactacctttatcaaggatgcgggaaagaaaaagtattttatgaaggagtaaactggtcccctgaggcaaaaattgattgctttggatcaaactggactcagacaaagaaggacttctattcgaggatatatgaagctgctagaggcagcacatgtatgacccttgtaaattctcttgacacc…
OP020136	D/bovine/Australia/NSWL14/2019	YAMA2016	2028	2019	Australia	bovine	atgaaaaccgagccgatgactggattcacaaatgtaaccaaaggtgctagtgtcatcaaccaaagggactggattggattcggagattcaagaacagacttgactaatggtcaatttccagcgtcttcagatgtttcattggcagtggcaaagaagtttcgatcattgtcaggggcttcattgatgttgtcagcttttgggcctcctggcaaggttgactacctctatcaaggatgcgggaaagaaaaggtattttatgaaggagtaaactggtcccctgaggcaggaatcgattgctttggatcaaactggactcagacaaagaaggacttctattcgagaatatatgaagctgctagaggcagcacatgcatgacccttgtaaattctcttgacacc…
OP353622	D/bovine/Bursa/ET-130/2013	D/OK	1987	2013	Turkey	bovine	atgaagactgagccaatgactggattcacaaacgtgaccaaaggtgctagtgtcatcaaccaaaaggactggattggattcggagattcaagaacagacttgaataatgatcagtttccagcgtcttcagatgttccattggcagtggcgaagaagtttcggtcattgtcaggagcttcgttgatgttgtcagcttttgggcctcctggcaaggttgactacctctatcaaggatgtgggaaagaaaaagtattttatgaaggggtaaactggtcccctgaggcaggaattgattgctttggatcaaactggactcaaacaaagaaggacttctattcgaagatatatgaagctgctagaagcagcacatgcatgactcttgtaaattctcttgacacc…
OP353623	D/bovine/Bursa/ET-138/2021	YAMA2019	1988	2021	Turkey	bovine	acgaagactaagccaatgactggattcacgaatgtgaccaaaggtgctagtgtcatcaaccaaggagactggattggattcggagattcaagaacagacttgaataatgatcagtttccagcgtcttcagatgttccattggtagtagcaaagaagtttcggtcattgtcaggggcttcattgatgttgtcagcttttgggcctcctggcaaggttgactacctctatcaaggatgtgggaaagaaaaagtattttatgaaggagtaaactggtcccctgaggcaaaaattgattgctttggatcaaactggactcagacaaagaaggacttctattcgaggatatatgaagctgctagaggcagcacatgtatgacccttgtaaattctcttgacacc…
OP474074	D/swine/Netherlands/PS-497/2021	D/660	2046	2021	Netherlands	swine	atgaagactgagccaatgactggattcacaaatgtgaccaaaggtgctagtgtcatcaaccaaaaagactgggttggattcggagattcaaggacagacttgactaatgctcagtttccagcgtcttcagacgtcccattggcagtggcaaaaaagtttaggtcattgtcaggggcttcgctaatgttgtcagcttttgggcctcctggcaaggttgattacctttatcaaggatgcgggaaagaaaaagtattttatgaaggggtaaactggtcccctgaggcaggaattgattgctttggatcaaactggactcagacaaagaaagacttttattcgaggatatatgaagctgctagaggcagcacatgcatgacccttgtaaattctctagacacc…
OQ946987	C/bovine/South Korea/GG/2022	YAMA2019	1995	2022	South Korea	bovine	acgaagactgagccaatgactggattcacaaatgtgaccaaaggtgctagtgtcatcaaccaaggagactggattggattcggagattcaagaacagacttgaataatgatcagtttccagcgtcttcagatgttccattggtagtagcaaggaagtttcggtcattgtcaggggcttcattgatgttgtcagcttttgggcctcctggcaaggttgactacctctatcaaggatgcgggaaagaaaaagtattttatgaaggagtaaactggtcccctgaggcaaaaattgattgctttggatcaaactggactcagacaaagaaggacttctattcgaggatatatgaagctgctagaggcagcacatgtatgacccttgtaaattctcttgacacc…
LC790324	D/bovine/Aomori/2/2013	YAMA2016	2049	2013	Japan	bovine	atgaaaactgagccgatgactggattcacgaatgtaaccaaaggtgctagtgtcatcaaccaaaaagactggattggattcggagattcaagaacagacttgactaatgatcaatttccagcgtcttcagatgtttcattggcagtagcaaagaagtttcggtcattgtcaggggcttcgttgatgttgtcagcttttgggcctcctggcaaagttgactacctctatcaaggatgcgggaaagaaaaagtattttatgaaggagtaaactggtcccctgaggcaggaattgattgctttggatcaaactggactcagacaaagaaggacttctattcgaggatatatgaagctgctagaggcagcacatgcatgacccttgtaaattctcttgacacc…
LC790325	D/bovine/Aomori/4/2016	YAMA2016	2049	2016	Japan	bovine	atgaaaactgagccgatgactggattcacgaatgtaaccaaaggtgctagtgtcatcaaccaaaaagactggattggattcggagattcaagaacagacttgactaatgatcaatttccagcgtcttcagatgtttcattggcagtggcaaagaagtttcggtcattgtcaggggcttcgttgatgttgtcagcttttgggcctcctggcaaggttgactacctctatcaaggatgcgggaaagaaaaagtattttatgagggagtaaactggtcccctgaggcaggaattgattgctttggatcaaactggactcagacaaagaaggacttctattcgaggatatatgaagctgctagaggcagcacatgcatgacccttgtaaattctcttgacacc…
LC790326	D/bovine/Aomori/6/2016	YAMA2016	2049	2016	Japan	bovine	atgaaaactgagccgatgactggattcacgaatgtaaccaaaggtgctagtgtcatcaaccaaaaagactggattggattcggagattcaagaacagacttgactaatgatcaatttccagcgtcttcagatgtttcattggcagtagcaaagaagtttcggtcattgtcaggggcttcgttgatgttgtcagcttttgggcctcctggcaaagttgactacctctatcaaggatgcgggaaagaaaaagtattttatgaaggagtaaactggtcccctgaggcaggaattgattgctttggatcaaactggactcagacaaagaaggacttctattcgaggatatatgaagctgctagaggcagcacatgcatgacccttgtaaattctcttgacacc…
LC793498	D/bovine/Shizuoka/T1/2022	YAMA2019	2050	2022	Japan	bovine	acgaagactgagccaatgactggattcacaaatgtgaccaaaggtgctagtgtcatcaaccaaggagactggattggattcggagattcaagaacagacttgaataatgatcagtttccagcgtcttcagatgttccattggtagtagcaaagaagtttcggtcattgtcaggggcttcattgatgttgtcagcttttgggcctcctggcaaggttgactacctctatcaaggatgcgggaaagaaaaagtattttatgaaggagtaaactggtcccctgaggcaaaaattgattgctttggatcaaactggactcagacaaagaaagacttctattcgaggatatatgaagctgctagaggcagcacatgtatgacccttgtaaattctcttgacacc…
LC793499	D/bovine/Fukushima/7/2023	YAMA2019	2050	2023	Japan	bovine	acgaagactgagccaatgactggattcacaaatgtgaccaaaggtgctagtgtcatcaaccaaggagactggattgggttcggagattcaagaacagacttgaataatgatcagtttccagcgtcttcagatgttccattggtagtagcaaagaagtttcggtcattgtcaggggcttcattgatgttgtcagcttttgggcctcctggcaaggttgactacctctatcaaggatgcgggaaagaaaaaatattttatgaaggagtaaactggtcccctgaggcaaaaattgattgctttggatcaaactggactcagacaaagaaagacttctattcgaggatatatgaagctgctagaggcagcacatgtatgacccttgtaaattctcttgacacc…
LC793500	D/bovine/Fukushima/6/2023	YAMA2019	2050	2023	Japan	bovine	acgaagactgagccaatgactggattcacaaatgtgaccaaaggtgctagtgtcatcaaccaaggagactggattgggttcggagattcaagaacagacttgaataatgatcagtttccagcgtcttcagatgttccattggtagtagcaaagaagtttcggtcattgtcaggggcttcattgatgttgtcagcttttgggcctcctggcaaggttgactacctctatcaaggatgcgggaaagaaaaaatattttatgaaggagtaaactggtcccctgaggcaaaaattgattgctttggatcaaactggactcagacaaagaaagacttctattcgaggatatatgaagctgctagaggcagcacatgtatgacccttgtaaattctcttgacacc…
OR880337	D/bovine/Jilin/HY11/2023	YAMA2019	1995	2023	China	bovine	acgaagactgagccaatgactggattcacaaatgtgaccaaaggtgctagtgtcatcaaccaaggagactggattggattcggagattcaagaacagacttgaataatgatcagtttccagcgtcttcagatgttccattggtagtagcaaagaagtttcggtcattgtcaggggcttcattgatgttgtcagcttttgggcctcctggcaaggttgactacctctatcaaggatgcgggaaagaaaaagtattttatgaaggagtaaactggtcccctgaggcaaaaattgattgctttggatcaaactggactcagacaaagaaggacttctattcgaggatatatgaagctgctagaggcagcacatgtatgacccttataaattctcttgacacc…
OR880344	D/bovine/Jilin/HY15/2023	YAMA2019	1995	2023	China	bovine	acgaagactgagccaatgactggattcacaaatgtgaccaaaggtgctagtgtcatcaaccaaggagactggattggattcggagattcaagaacagacttgaataatgatcagtttccagcgtcttcagatgttccattggcagtagcaaagaagtttcggtcattgtcaggggcttcattgatgttgtcagcttttgggcctcctggcaaggttgactacctctatcaaggatgcgggaaagaaaaagtattttatgaaggagtaaactggtcccctgaggcaaaaattgattgctttggatcaaactggactcagacaaagaaggacttctattcgaggatatatgaagctgctagaggcagcacatgtatgacccttataaattctcttgacacc…
OR880345	D/bovine/Jilin/HY19/2023	YAMA2019	1995	2023	China	bovine	acgaagactgagccaatgactggattcacaaatgtgaccaaaggtgctagtgtcatcaaccaaggagactggattggattcggagattcaagaacagacttgaataatgatcagtttccagcgtcttcagatgttccattggtagtagcaaagaagtttcggtcattgtcaggggcttcattgatgttgtcagcttttgggcctcctggcaaggttgactacctctatcaaggatgcgggaaagaaaaaatattttatgaaggagtaaactggtcccctgaggcaaaaattgattgctttggatcaaactggactcagacaaagaaggacttctattcgaggatatatgaagctgctagaggcagcacatgtatgacccttataaattctcttgacacc…
PP133485	D/swine/France/29-220655/2022	D/660	2048	2022	France	swine	atgaagactgagccaatgactggattcacaaatgtgatcaaaggtgctagtgtcatcaaccaaaaagattgggttggattcggagattcaaggacagacttgactaatgctcagtttccagcgtcttcagacgtcccattggcagtggcaaaaaagtttaggtcattgtcaggggcttcgttaatgttgtcagcttttgggcctcctggcaaggttgattacctttatcaaggatgcgggaaagaaaaagtattttatgaaggggtaaactggtcccctgaggcaggaattgattgctttggatcaaactggactcagacaaagaaagacttttattcgaggatatatgaagctgctagaggcagcacatgcatgacccttgtaaattctctagacacc…
OR685129	D/bovine/CHN/JY3002/2022	YAMA2019	1925	2022	China	bovine	acgaagactgagccaatgactggattcacaaatgtgaccaaaggtgctagtgtcatcaaccaaggagactggattggattcggagattcaagaacagacttgaataatgatcagtttccagcgtcttcagatgttccattggtagtagcaaagaagtttcggtcattgtcaggggcttcattgatgttgtcagcttttgggcctcctggcaaggttgactacctctatcaaggatgcgggaaagaaaaagtattttatgaaggagtaaactggtcccctgaggcaaaaattgattgctttggatcaaactggactcagacaaagaaggacttctattcgaggatatatgaagctgctagaggcagcacatgtatgacccttataaattctcttgacacc…
OR685136	D/bovine/CHN/JY3097/2022	YAMA2019	1872	2022	China	bovine	acgaagactgagccaatgactggattcacaaatgtgaccaaaggtgctagtgtcatcaaccaaggagactggattggattcggagattcaagaacagacttgaataatgatcagtttccagcgtcttcagatgttccattggtagtagcaaagaagtttcggtcattgtcaggggcttcattgatgttgtcagcttttgggcctcctggcaaggttgactacctctatcaaggatgcgggaaagaaaaagtattttatgaaggagtaaactggtcccctgaggcaaaaattgattgctttggatcaaactggactcagacaaagaaggacttctattcgaggatatatgaagctgctagaggcagcacatgtatgaccctcataaattctcttgacacc…
OR685141	D/bovine/CHN/JY3125/2022	YAMA2019	1907	2022	China	bovine	acgaggactgagccaatgactggattcacaaatgtgaccaaaggtgctagtgtcatcaaccaaggagactggattggattcggagattcaagaacagacttgaataatggtcagtttccagcgtcttcagatgttccattggtagtagcaaggaagtttcggtcattgtcaggggcttcattgatgctgtcagcttttgggcctcctggcaaggttgactacctctatcaaggatgcgggaaagaaaaagtattttatgaaggagtaaactggtcccctgaggcaaaaattgattgctttggatcaaactggactcagacaaagaaggacttctattcgaggatatatgaagctgctagaggcagcacatgtatgacccttgtaaattctcttgacacc…
OR685147	D/bovine/CHN/JY3237/2023	YAMA2019	1905	2023	China	bovine	acgaggactgagccaatgactggattcacaaatgtgaccaaaggtgctagtgtcatcaaccaaggagactggattggattcggagattcaagaacagacttgaataatggtcagtttccagcgtcttcagatgttccattggtagtagcaaggaagtttcggtcattgtcaggggcttcattgatgctgtcagcttttgggcctcctggcaaggttgactacctctatcaaggatgcgggaaagaaaaagtattttatgaaggagtaaactggtcccctgaggcaaaaattgattgctttggatcaaactggactcagacaaagaaggacttctattcgaggatatatgaagctgctagaggcagcacatgtatgacccttgtaaattctcttgacacc…
OR685153	D/bovine/CHN/JY3242/2023	D/660	1932	2023	China	bovine	atgaagactgagccaatgactggattcacaaatgtgaccaaaggtgctagtgtcatcaaccaaaaagactgggttggattcggagattcaaggacagacttgactaatgctcagtttccagcgtcttcagacgtcccattggcagtggcaaaaaagtttaggtcattgtcaggggcttcgttaatgttgtcagcttttgggcctcctggcaaggttgattacctttatcaaggatgcgggaaagaaaaagtattttatgaaggggtaaactggtcccctgaggcaggaattgattgctttggatcaaactggactcagacaaagaaagacttttattcgaggatatatgaagctgctagaggtagcacatgcatgacccttgtaaattctctagacacc…
OR126153	D/bovine/South Dakota/1923830/2019	D/OK	2036	2019	USA	bovine	atgaagactgagccaatgactggattcacaaatgtgaccaaaggtgctagtgtcatcaaccaagaagactggattggattcggagattcaagaacagacttgactaatggtcagtttccagcgtcttcagatgttccattggcagtggcgaagaaatttcggtcattgtcaggggcttcgttgatgttgtcagcttttgggcctcctggaaaggttgactacctctatcaaggatgtgggaaagaaaaagtattttatgaaggggtaaactggtcccctgaggcaggaattgattgctttggatcaaactggactcagacaaagaaggaattctattcgaagatatatgaagctgctagaggcagcacatgcatgactcttgtgaattctcttgatacc…
OR126154	D/bovine/South Dakota/9251/2020	D/OK	2031	2020	USA	bovine	atgaagactgagccaatgactggattcacaaatgtgaccaaaggtgctagtgtcatcaaccaagaagactggattggattcggagattcaagaacagacttgactaatggtcagtttccagcgtcttcagatgttccattggcagtggcgaagaaatttcggtcattgtcaggggcttcgttgatgttgtcagcttttgggcctcctggaaaggttgactacctctatcaaggatgtgggaaagaaaaagtattttatgaaggggtaaactggtcccctgaggcaggaattgattgctttggatcaaactggactcagacaaagaaggaattctattcgaagatatatgaagctgctagaggcagcacatgcatgactcttgtgaattctcttgatacc…
OR126155	D/bovine/South Dakota/1925152/2019	D/OK	2027	2019	USA	bovine	atgaagactgagccaatgactggattcacaaatgtgaccaaaggtgctagtgtcatcaaccaagaagactggattggattcggagattcaagaacagacttgactaatggtcagtttccagcgtcttcagatgttccattggcagtggcgaagaaatttcggtcattgtcaggggcttcgttgatgttgtcagcttttgggcctcctggaaaggttgactacctctatcaaggatgtgggaaagaaaaagtattttatgaaggggtaaactggtcccctgaggcaggaattgattgctttggatcaaactggactcagacaaagaaggaattctattcgaagatatatgaagctgctagaggcagcacatgcatgactcttgtgaattctcttgatacc…
PQ596311	D/bovine/Sweden/SVA210121SZ0271-KN000300-F/2021	D/OK	2048	2021	Sweden	bovine	atgaaaactgagccaatgactggattcacaaacgtgaccaaaggtgctagtgtcataaaccaaaaggactggattggattcggagattcaagaacagacttgaacaatgatcagtttccagcgtcttcagatgttccattggcagtggcgaagaagtttcggtcattgtcaggagcttcgttgatgttgtcagcttttgggcctcctggcaaggttgactacctctatcaaggatgtgggaaagaaaaagtattttatgaaggggtaaactggtcccctgaggcaggaattgattgctttggatcaaactggactcaaacaaagaaggacttctattcgaagatatatgaagctgctagaagcagcacatgcatgactcttgtaaattctcttgacacc…
PQ596318	D/bovine/Sweden/SVA210122SZ0073-KN000334-F3/2021	D/OK	2048	2021	Sweden	bovine	atgaaaactgagccaatgactggattcacaaacgtgaccaaaggtgctagtgtcataaaccaaaaggactggattggattcggagattcaagaacagacttgaacaatgatcagtttccagcgtcttcagatgttccattggcagtggcgaagaagtttcggtcattgtcaggagcttcgttgatgttgtcagcttttgggcctcctggcaaggttgactacctctatcaaggatgtgggaaagaaaaagtattttatgaaggggtaaactggtcccctgaggcaggaattgattgctttggatcaaactggactcaaacaaagaaggacttctattcgaagatatatgaagctgctagaagcagcacatgcatgactcttgtaaattctcttgacacc…
PQ596325	D/bovine/Sweden/SVA210122SZ0094-KN000338-F3/2021	D/OK	2048	2021	Sweden	bovine	atgaaaactgagccaatgactggattcacaaacgtgaccaaaggtgctagtgtcataaaccaaaaggactggattggattcggagattcaagaacagacttgaacaatgatcagtttccagcgtcttcagatgttccattggcagtggcgaagaagtttcggtcattgtcaggagcttcgttgatgttgtcagcttttgggcctcctggcaaggttgactacctctatcaaggatgtgggaaagaaaaagtattttatgaaggggtaaactggtcccctgaggcaggaattgattgctttggatcaaactggactcaaacaaagaaggacttctattcgaagatatatgaagctgctagaagcagcacatgcatgactcttgtaaattctcttgacacc…
PQ596332	D/bovine/Sweden/SVA210226SZ0333-KN000388-F3/2021	D/OK	2048	2021	Sweden	bovine	atgaaaactgagccaatgactggattcacaaacgtgaccaaaggtgctagtgtcataaaccaaaaggactggattggattcggagattcaagaacagacttgaacaatgatcagtttccagcgtcttcagatgttccattggcagtggcgaagaagtttcggtcattgtcaggagcttcgttgatgttgtcagcttttgggcctcctggcaaggttgactacctctatcaaggatgtgggaaagaaaaagtattttatgaaggggtaaactggtcccctgaggcaggaattgattgctttggatcaaactggactcaaacaaagaaggacttctattcgaagatatatgaagctgctagaagcagcacatgcatgactcttgtaaattctcttgacacc…
PQ596339	D/bovine/Sweden/SVA210226SZ0333-KN001034-F3/2021	D/OK	2048	2021	Sweden	bovine	atgaaaactgagccaatgactggattcacaaacgtgaccaaaggtgctagtgtcataaaccaaaaggactggattggattcggagattcaagaacagacttgaacaatgatcagtttccagcgtcttcagatgttccattggcagtggcgaagaagtttcggtcattgtcaggagcttcgttgatgttgtcagcttttgggcctcctggcaaggttgactacctctatcaaggatgtgggaaagaaaaagtattttatgaaggggtaaactggtcccctgaggcaggaattgattgctttggatcaaactggactcaaacaaagaaggacttctattcgaagatatatgaagctgctagaagcagcacatgcatgactcttgtaaattctcttgacacc…
PQ596346	D/bovine/Sweden/SVA210407SZ0515-KN000384-F7/2021	D/OK	2048	2021	Sweden	bovine	atgaaaactgagccaatgactggattcacaaacgtgaccaaaggtgctagtgtcataaaccaaaaggactggattggattcggagattcaagaacagacttgaacaatgatcagtttccagcgtcttcagatgttccattggcagtggcgaagaagtttcggtcattgtcaggagcttcgttgatgttgtcagcttttgggcctcctggcaaggttgactacctctatcaaggatgtgggaaagaaaaagtattttatgaaggggtaaactggtcccctgaggcaggaattgattgctttggatcaaactggactcaaacaaagaaggacttctattcgaagatatatgaagctgctagaagcagcacatgcatgactcttgtaaattctcttgacacc…
PQ596353	D/bovine/Sweden/SVA210407SZ0515-KN002385-F7/2021	D/OK	2048	2021	Sweden	bovine	atgaaaactgagccaatgactggattcacaaacgtgaccaaaggtgctagtgtcataaaccaaaaggactggattggattcggagattcaagaacagacttgaacaatgatcagtttccagcgtcttcagatgttccattggcagtggcgaagaagtttcggtcattgtcaggagcttcgttgatgttgtcagcttttgggcctcctggcaaggttgactacctctatcaaggatgtgggaaagaaaaagtattttatgaaggggtaaactggtcccctgaggcaggaattgattgctttggatcaaactggactcaaacaaagaaggacttctattcgaagatatatgaagctgctagaagcagcacatgcatgactcttgtaaattctcttgacacc…
PQ596360	D/bovine/Sweden/SVA231027SZ0086-FB248425-F8/2023	D/OK	2049	2023	Sweden	bovine	atgaaaactgagccaatgactggattcacaaacgtgaccaaaggtgctagtgtcataaaccaaaaggactggattggattcggagattcaagaacagacttgaataatgatcagttcccagcatcttcagatgttccattggcagtggcgaagaagtttcggtcattgtcaggagcttcgttgatgttgtcagcttttgggcctcctggcaaggttgactacctttatcaaggatgtggaaaagaaaaagtattttatgaaggggtaaactggtcccctgaggcaggaattgattgctttggatcaaactggactcaaacaaagaaggacttctattcgaagatatatgaagctgctagaagcagtacatgcatgactcttgtaaattctcttgacacc…
PQ596367	D/bovine/Sweden/SVA231027SZ0086-FB248426-F8/2023	D/OK	2049	2023	Sweden	bovine	atgaaaactgagccaatgactggattcacaaacgtgaccaaaggtgctagtgtcataaaccaaaaggactggattggattcggagattcaagaacagacttgaataatgatcagttcccagcatcttcagatgttccattggcagtggcgaagaagtttcggtcattgtcaggagcttcgttgatgttgtcagcttttgggcctcctggcaaggttgactacctttatcaaggatgtggaaaagaaaaagtattttatgaaggggtaaactggtcccctgaggcaggaattgattgctttggatcaaactggactcaaacaaagaaggacttctattcgaagatatatgaagctgctagaagcagtacatgcatgactcttgtaaattctcttgacacc…
PQ596374	D/bovine/Sweden/SVA231027SZ0086-FB248428-F8/2023	D/OK	2049	2023	Sweden	bovine	atgaaaactgagccaatgactggattcacaaacgtgaccaaaggtgctagtgtcataaaccaaaaggactggattggattcggagattcaagaacagacttgaataatgatcagttcccagcatcttcagatgttccattggcagtggcgaagaagtttcggtcattgtcaggagcttcgttgatgttgtcagcttttgggcctcctggcaaggttgactacctttatcaaggatgtggaaaagaaaaagtattttatgaaggggtaaactggtcccctgaggcaggaattgattgctttggatcaaactggactcaaacaaagaaggacttctattcgaagatatatgaagctgctagaagcagtacatgcatgactcttgtaaattctcttgacacc…
PQ596381	D/bovine/Sweden/SVA231214SZ0296-FB004661-F9/2023	D/OK	2049	2023	Sweden	bovine	atgaaaactgagccaatgactggattcacaaacgtgaacaaaggtgctagtgtcataaaccaaaaggactggattggattcggagattcaagaacagacttgaataatgatcagttcccagcatcttcagatgttccattggcagtggcgaagaagtttcggtcattgtcaggagcttcgttgatgttgtcagcttttgggcctcctggcaaggttgactacctttatcaaggatgtggaaaagaaaaagtattttatgaaggggtaaactggtcccctgaggcaggaattgattgctttggatcaaactggactcaaacaaagaaggacttctattcgaagatatatgaagctgctagaagcagtacatgcatgactcttgtaaattctcttgacacc…
PQ596388	D/bovine/Sweden/SVA240126SZ0148-FB000265- F10/2024	D/OK	2049	2024	Sweden	bovine	atgaaaactgagccaatgactggattcacaaacgtgaccaaaggtgctagtgtcataaaccaaaaggactggattggattcggagattcaagaacagacttgaataatgatcagttcccagcatcttcagatgttccattggcagtggcgaagaagtttcggtcattgtcaggagcttcgttgatgttgtcagcttttgggcctcctggcaaggttgactacctttatcaaggatgtggaaaagaaaaagtgttttatgaaggggtaaactggtcccctgaggcaggaattgattgctttggatcaaactggactcaaacaaagaaggacttctattcgaagatatatgaagctgctagaagcagtacatgcatgactcttgtaaattctcttgacacc…
PQ596395	D/bovine/Sweden/SVA240126SZ0148-FB000267- F10/2024	D/OK	2049	2024	Sweden	bovine	atgaaaactgagccaatgactggattcacaaacgtgaccaaaggtgctagtgtcataaaccaaaaggactggattggattcggagattcaagaacagacttgaataatgatcagttcccagcatcttcagatgttccattggcagtggcgaagaagtttcggtcattgtcaggagcttcgttgatgttgtcagcttttgggcctcctggcaaggttgactacctttatcaaggatgtggaaaagaaaaagtgttttatgaaggggtaaactggtcccctgaggcaggaattgattgctttggatcaaactggactcaaacaaagaaggacttctattcgaagatatatgaagctgctagaagcagtacatgcatgactcttgtaaattctcttgacacc…
PQ596402	D/bovine/Sweden/SVA240130SZ0031-FB019676- F11/2024	D/OK	2049	2024	Sweden	bovine	atgaaaactgagccaatgactggattcacaaacgtgaccaaaggtgctagtgtcataaaccaaaaggactggattggattcggagattcaagaacagacttgaataatgatcagttcccagcatcttcagatgttccattggcagtggcgaagaagtttcggtcattgtcaggagcttcgttgatgttgtcagcttttgggcctcctggcaaggttgactacctttatcaaggatgtggaaaagaaaaagtattttatgaaggggtaaactggtcccctgaggcaggaattgattgctttggatcaaactggactcaaacaaagaaggacttctattcgaagatatatgaagctgctagaagcagtacatgcatgactcttgtaaattctcttgacacc…
PQ596409	D/bovine/Sweden/SVA240214SZ0154-FB000557- F12/2024	D/OK	2049	2024	Sweden	bovine	atgaaaactgagccaatgactggattcacaaacgtgaccaaaggtgctagtgtcataaaccaaaaggactggattggattcggagattcaagaacagacttgaataatgatcagttcccagcatcttcagatgttccattggcagtggcgaagaagtttcggtcattgtcaggagcttcgttgatgttgtcagcttttgggcctcctggcaaggttgactacctttatcaaggatgtggaaaagaaaaagtattttatgaaggggtaaactggtcccctgaggcaggaattgattgctttggatcaaactggactcaaacaaagaaggacttctattcgaagatatatgaagctgctagaagcagtacatgcatgactcttgtaaattctcttgacacc…
PQ596416	D/bovine/Sweden/SVA240301SZ0169-FB001897- F13/2024	D/OK	2049	2024	Sweden	bovine	atgaaaactgagccaatgactggattcacaaacgtgaccaaaggtgctagtgtcataaaccaaaaggactggattggattcggagattcaagaacagacttgaataatgatcagttcccagcatcttcagatgttccattggcagtggcgaagaagtttcggtcattgtcaggagcttcgttgatgttgtcagcttttgggcctcctggcaaggttgactacctttatcaaggatgtggaaaagaaaaagtattttatgaaggggtaaactggtcccctgaggcaggaattgattgctttggatcaaactggactcaaacaaagaaggacttctattcgaagatatatgaagctgctagaagcagtacatgcatgactcttgtaaattctcttgacacc…
PQ766603	D/bovine/Kirklareli/5950WH/2024	YAMA2019	1977	2024	Turkey	bovine	actaaaactgagccaatgactggattcacaaatgtgaccaaaggtgctagtgtcatcaaccaaggagactggattggattcggagattcaagaacagacttgaataatgatcagtttccagcgtcttcagatgttccgttggtagtagcaaagaagtttcggtcattgtcaggggcttcattgatgttgtcagcttttgggcctcctggcaaggttgactacctctatcaaggatgcgggaaagaaaaagtattttatgaaggagtaaactggtcccctgaggcaaaaattgattgctttggatcaaactggactcagacaaagaaggacttctattcgaggatatatgaagctgctagaggcagcacatgtatgacccttgtaaattctcttgacacc…
PQ766604	D/bovine/Kirklareli/5882WH/2024	YAMA2019	1980	2024	Turkey	bovine	actaaaactgagccaatgactggattcacaaatgtgaccaaaggtgctagtgtcatcaaccaaggagactggattggattcggagattcaagaacagacttgaataatgatcagtttccagcgtcttcagatgttccgttggtagtagcaaagaagtttcggtcattgtcaggggcttcattgatgttgtcagcttttgggcctcctggcaaggttgactacctctatcaaggatgcgggaaagaaaaagtattttatgaaggagtaaactggtcccctgaggcaaaaattgattgctttggatcaaactggactcagacaaagaaggacttctattcgaggatatatgaagctgctagaggcagcacatgtatgacccttgtaaattctcttgacacc…
PQ766605	D/bovine/Kirklareli/2202-15WH/2021	D/OK	1950	2021	Turkey	bovine	atgaagactgagccaatgactggattcacaaacgtgaccaaaggtgctagtgtcatcaaccaaaaggactggattggattcggagattcaagaacagacttgaataatgatcagtttccagcgtcttcagatgttccattggcagtggcgaagaagtttcggtcattgtcaggagcttcgttgatgttgtcagcttttgggcctcctggcaaggttgactacctctatcaaggatgtgggaaagaaaaagtattttatgaaggggtaaactggtcccctgaggcaggaattgattgctttggatcaaactggactcaaacaaagaaggacttctattcgaagatatatgaagctgctagaagcagcacatgcatgactcttgtaaattctcttgacacc…
PQ766606	D/bovine/Kirklareli/403-10WH/2020	D/OK	1958	2020	Turkey	bovine	atgaagactgagccaatgactggattcacaaacgtgaccaaaggtgctagtgtcatcaaccaaaaggactggattggattcggagattcaagaacagacttgaataatgatcagtttccagcgtcttcagatgttccattggcagtggcgaagaagtttcggtcattgtcaggagcttcgttgatgttgtcagcttttgggcctcctggcaaggttgactacctctatcaaggatgtgggaaagaaaaagtattttatgaaggggtaaactggtcccctgaggcaggaattgattgctttggatcaaactggactcaaacaaagaaggacttctattcgaagatatatgaagctgctagaagcagcacatgcatgactcttgtaaattctcttgacacc…
JQ922308	D/swine/Oklahoma/1334/2011	D/OK	2049	2011	USA	swine	atgaagactgagccaatgactggattcacaaacgtgaccaaaggtgctagtgtcatcaaccaaaaagactggattggattcggagattcaagaacagacttgactaatgatcagtttccagcgtcttcagatgttccattggcagtggcgaagaagtttcggtcattgtcaggggcttcgttgatgttgtcagcttttgggcctcctggcaaggttgactacctctatcaaggatgtgggaaagaaaaagtattttatgaaggggtaaactggtcccctgaggcaggaattgattgctttggatcaaactggactcagacaaagaaggacttctattcgaggatatatgaagctgctagaagcagcacatgcatgactcttgtaaattctcttgacacc…
OK513025	D/bovine/Namibia/255880/2020	D/OK	1995	2020	Namibia	bovine	atgaagactgagccaatgactggatacacaaatgtgaccaaaggtgctagtgtcatcaaccaaaaagactggattggattcggagattcaagaacagacttgactaatgatcagtttccagcgtcttcagatgttccattggcagtggcgaagagatttcggtcattgtcaggggcttcgttgatgttgtcagcttttggacctcctggaaaggttgactacctctatcaaggatgtgggaaagaaaaagtattttatgaaggggtaaactggtcccctgagacaggaattgattgctttggatcaaactggactcagacaaagaaggacttctattcgaggatatatgaagctgctagaggcagcacatgcatgactcttgtaaattctcttgacacc…
PX427503	D/bovine/China/JL/YB34/2024	YAMA2019	1995	2024	China	bovine	acgaagactgagccaatgactggattcacaaatgtgaccaaaggtgctagtgtcatcaaccaaggagactggattggattcggagattcaagaacagacttgaataatgatcagtttccagcgtcttcagatgttccattggtagtagcaaagaagtttcggtcattgtcaggggcttcattgatgttgtcagcttttgggcctcctggcaaggttgactacctctatcaaggatgcgggaaagaaaaagtattttatgaaggagtaaactggtcccctgaggcaaaaattgattgctttggatcaaactggactcagacaaagaaggacttctattcgaggatatatgaagctgctagaggcagcacatgtatgacccttataaattctcttgacacc…
PX427511	D/bovine/China/JL/CC22/2024	YAMA2019	1995	2024	China	bovine	acgaagactgagccaatgactggattcacaaatgtgaccaaaggtgctagtgtcatcaaccaaggagactggattggattcggagattcaagaacagacttgaataatgatcagtttccagcgtcttcagatgttccattggtagtagcaaagaagtttcggtcattgtcaggggcttcattgatgttgtcagcttttgggcctcctggcaaggttgactacctctatcaaggatgcgggaaagaaaaagtattttatgaaggagtaaactggtcccctgaggcaaaaattgattgctttggatcaaactggactcagacaaagaaggacttctattcgaggatatatgaagctgctagaggcagcacatgtatgacccttataaattctcttgacacc…
